# Supplementary material for: Structure analysis suggests Ess1 isomerizes the carboxy-terminal domain of RNA polymerase II via a bivalent anchoring mechanism
Source: Commun Biol. 2021 Mar 25;4:398. doi: 10.1038/s42003-021-01906-8 (PMC7994582; doi:10.1038/s42003-021-01906-8)
Supplement: Supplementary file 5 — Supplementary Data 1 [file 42003_2021_1906_MOESM5_ESM.zip]

Archive with 14 entries (13 files):
- RAW data sets/
- __MACOSX/._RAW data sets
- RAW data sets/Fig_2C_2D_TALOS_hetNOE.xlsx
- __MACOSX/RAW data sets/._Fig_2C_2D_TALOS_hetNOE.xlsx
- RAW data sets/Fig_5B_titration_curves.xlsx
- __MACOSX/RAW data sets/._Fig_5B_titration_curves.xlsx
- RAW data sets/Fig_4.xlsx
- __MACOSX/RAW data sets/._Fig_4.xlsx
- RAW data sets/Fig_2B.xlsx
- __MACOSX/RAW data sets/._Fig_2B.xlsx
- RAW data sets/Fig_3 source data and fit lines.xlsx
- __MACOSX/RAW data sets/._Fig_3 source data and fit lines.xlsx
- RAW data sets/Fig_5A_CSPs.xlsx
- __MACOSX/RAW data sets/._Fig_5A_CSPs.xlsx
