# Supplementary material for: Structure analysis suggests Ess1 isomerizes the carboxy-terminal domain of RNA polymerase II via a bivalent anchoring mechanism
Source: Commun Biol. 2021 Mar 25;4:398. doi: 10.1038/s42003-021-01906-8 (PMC7994582; doi:10.1038/s42003-021-01906-8)
Supplement: Supplementary file 5 — Supplementary Data 1 [file 42003_2021_1906_MOESM5_ESM.zip › RAW data sets/Fig_2C_2D_TALOS_hetNOE.xlsx]

## Sheet: Fig 2C_TALOS+
residue	TALOS+ Index	No assignment
1	0	0
2	0	1
3	0	0
4	0	0
5	0	0
6	0	0
7	0	0
8	0	0
9	0	0
10	0	0
11	0	0
12	0	1
13	0	0
14	0	0
15	0	0
16	-0.66	0
17	-0.94	0
18	-0.89	0
19	-0.69	0
20	-0.17	0
21	0	0
22	0	0
23	0	0
24	0	0
25	0	0
26	0	0
27	-0.41	0
28	-0.92	0
29	-0.87	0
30	-0.21	0
31	0	1
32	0	0
33	0	0
34	0	0
35	0	0
36	0	0
37	-0.5	0
38	0	0
39	0	0
40	0	0
41	0	1
42	0	0
43	0	0
44	0	0
45	0	0
46	0.23	0
47	0.87	0
48	0.93	0
49	0.95	0
50	0.96	0
51	0.98	0
52	0.99	0
53	0.95	0
54	0.78	0
55	0.27	0
56	0	0
57	0	1
58	0	0
59	-0.4	0
60	-0.82	0
61	-0.74	0
62	-0.84	0
63	-0.96	0
64	-0.98	0
65	-0.96	0
66	-0.98	0
67	-0.94	0
68	-0.63	0
69	0	0
70	0	0
71	0	0
72	0.3	0
73	0	0
74	0	0
75	0	1
76	0	1
77	0	1
78	0.15	0
79	0	0
80	0	0
81	0	0
82	0	0
83	0	0
84	0	0
85	0	0
86	0	0
87	0.85	0
88	0.99	0
89	0.98	0
90	0.98	0
91	0.99	0
92	0.99	0
93	0.99	0
94	0.99	0
95	0.99	0
96	0.99	0
97	0.97	0
98	0.86	0
99	0.71	0
100	0.44	0
101	0	0
102	0	0
103	0	0
104	0	0
105	0	0
106	0	1
107	0	0
108	0	0
109	0	0
110	0.82	0
111	0.99	0
112	0.99	0
113	0.99	0
114	0.99	0
115	0.91	0
116	0.37	0
117	0	0
118	0	0
119	0	1
120	0	1
121	0	1
122	0	1
123	0.35	0
124	0.24	0
125	0	0
126	0	0
127	0	0
128	0	0
129	0	0
130	-0.27	0
131	-0.5	0
132	-0.68	0
133	0	0
134	0	0
135	0	0
136	0	0
137	0	0
138	0	1
139	0.83	0
140	0.96	0
141	0.97	0
142	0.97	0
143	0.96	0
144	0.94	0
145	0.91	0
146	0.75	0
147	0.28	0
148	0	0
149	0	0
150	0	0
151	0	0
152	0	0
153	-0.58	0
154	0	0
155	0	0
156	-0.42	0
157	-0.82	0
158	-0.74	0
159	-0.38	0
160	0	0
161	0	0
162	0	0
163	-0.19	0
164	-0.8	0
165	-0.95	0
166	-0.93	0
167	-0.72	0
168	-0.59	0
169	0	1

## Sheet: Fig 2D_hetNOE
Residue	hetNOE	error
3	0.0869693	0.00582842
5	0.268494	0.00515391
6	0.296501	0.00548533
7	0.337234	0.00905019
9	0.629081	0.0170457
10	0.664247	0.0153994
11	0.744822	0.0138991
13	0.790805	0.0130476
15	0.819497	0.0166941
16	0.810267	0.0227034
17	0.781168	0.0161774
18	0.752267	0.02018
19	0.812545	0.0191329
20	0.736647	0.0188068
21	0.701237	0.0234428
22	0.673655	0.0251246
23	0.745238	0.0257147
24	0.768979	0.0108829
25	0.751448	0.015711
26	0.763095	0.0183815
27	0.795731	0.0165217
28	0.766553	0.0250795
29	0.83894	0.0247742
30	0.820875	0.0225138
32	0.740571	0.0100258
33	0.781342	0.0200072
34	0.794375	0.0195489
35	0.745617	0.0150096
36	0.786826	0.0172885
37	0.830577	0.0185933
38	0.746923	0.0192104
39	0.722453	0.0130044
40	0.705236	0.0130915
42	0.772045	0.0201607
43	0.740321	0.025723
45	0.77649	0.0185926
46	0.71586	0.0199696
48	0.798878	0.0169549
49	0.76201	0.0178202
50	0.807232	0.0179302
51	0.770915	0.0153946
52	0.790609	0.0180732
54	0.779399	0.0167226
56	0.726912	0.0140868
58	0.774188	0.0279514
59	0.870295	0.0231087
60	0.862348	0.0202645
61	0.891234	0.0253995
62	0.745169	0.0179247
63	0.871282	0.0288187
64	0.858729	0.0233887
65	0.82371	0.0300783
66	0.790982	0.024133
67	0.82737	0.0284631
68	0.871345	0.0270961
69	0.883164	0.0176848
70	0.866143	0.0268079
71	0.855249	0.01839
72	0.855526	0.0214566
73	0.81452	0.0178501
74	0.79189	0.0172462
79	0.832831	0.0231008
80	0.769059	0.0155717
82	0.785755	0.0148844
83	0.696666	0.020182
85	0.866931	0.018069
87	0.844237	0.022008
88	0.854718	0.0248542
89	0.817386	0.0162374
90	0.811755	0.0173482
91	0.886867	0.0205773
93	0.75989	0.0146961
95	0.826362	0.0159567
96	0.821562	0.0151038
97	0.837897	0.0160924
98	0.843294	0.0143788
99	0.864442	0.0158159
100	0.817769	0.0169705
101	0.804654	0.0185212
102	0.794353	0.0273875
103	0.647441	0.0380188
104	0.678821	0.0116118
105	0.644673	0.0206036
107	0.669725	0.0315034
109	0.847543	0.0218554
110	0.862995	0.0271623
111	0.870811	0.0290312
112	0.815444	0.0176492
113	0.889127	0.0183683
114	0.818184	0.0164029
116	0.853404	0.0180808
117	0.840391	0.0224152
118	0.834477	0.0216012
119	0.852535	0.0265572
123	0.837919	0.0208608
124	0.869024	0.0391829
126	0.724845	0.0191782
127	0.863784	0.0244503
128	0.893988	0.0205045
129	0.830744	0.0193003
130	0.888143	0.0227058
131	0.829805	0.0166533
133	0.8395	0.0255558
134	0.823316	0.0181446
135	0.814237	0.0257075
136	0.741441	0.0204965
137	0.787579	0.0266285
140	0.82514	0.0251773
141	0.791524	0.019122
142	0.838415	0.0140618
143	0.793961	0.0152888
144	0.839486	0.0129653
145	0.859379	0.0161168
146	0.891597	0.0213581
147	0.837376	0.0194246
148	0.842494	0.0183993
149	0.820694	0.0224097
150	0.800417	0.0204622
151	0.834729	0.0281859
152	0.835496	0.0170184
153	0.802651	0.0213006
154	0.867649	0.0232647
155	0.736904	0.010741
156	0.826567	0.0159143
157	0.816888	0.0255195
158	0.794671	0.0149944
159	0.765495	0.0211805
162	0.859687	0.0190091
163	0.817954	0.0210289
164	0.848197	0.0262823
165	0.855619	0.0234362
166	0.840068	0.0298164
168	0.86899	0.0267302
