# Supplementary material for: Structure analysis suggests Ess1 isomerizes the carboxy-terminal domain of RNA polymerase II via a bivalent anchoring mechanism
Source: Commun Biol. 2021 Mar 25;4:398. doi: 10.1038/s42003-021-01906-8 (PMC7994582; doi:10.1038/s42003-021-01906-8)
Supplement: Supplementary file 5 — Supplementary Data 1 [file 42003_2021_1906_MOESM5_ESM.zip › RAW data sets/Fig_5B_titration_curves.xlsx]

## Sheet: 1R-CTD
(Values are Normalized CSP)							[Ligand-total]
Residue	0	0.0199577	0.0306614	0.0504606	0.100264	0.149422	0.197949	0.245855	0.293153	0.339854	0.38597	0.476488	0.564792
16	0	0.11633	0.175969	0.264728	0.443603	0.580487	0.671002	0.757786	0.816302	0.864428	0.912896	0.973638	1
17	0	0.0610182	0.153533	0.25415	0.46699	0.5775	0.683045	0.781875	0.821828	0.854824	0.916041	0.940517	1
18	0	0.121253	0.139163	0.24559	0.418914	0.533192	0.623493	0.723226	0.773734	0.830648	0.862794	0.938683	1
19	0	0.110261	0.154979	0.2304	0.421106	0.529246	0.649379	0.708527	0.798981	0.840319	0.876012	0.953706	1
23	0	0.104237	0.156938	0.285491	0.399595	0.544689	0.647358	0.707155	0.78217	0.848364	0.895379	0.954635	1
25	0	0.12155	0.170752	0.267635	0.439831	0.567459	0.664371	0.725855	0.802827	0.853614	0.903787	0.957563	1
26	0	0.0295947	0.137844	0.218337	0.387254	0.522076	0.611552	0.682396	0.755042	0.802937	0.861909	0.932116	1
27	0	0.116812	0.156676	0.239031	0.429635	0.563665	0.67904	0.747268	0.810539	0.858306	0.898688	0.958005	1
28	0	0.0851182	0.13174	0.230145	0.403127	0.539152	0.64691	0.746263	0.802746	0.858308	0.90442	0.965092	1
29	0	0.0663259	0.171313	0.244976	0.40343	0.56267	0.65823	0.737892	0.795016	0.84926	0.865105	0.958134	1
30	0	0.132994	0.179564	0.284594	0.471794	0.585194	0.689644	0.779085	0.831479	0.894295	0.927473	0.975566	1
34	0	0.010234	0.116738	0.213709	0.356289	0.50635	0.604846	0.704273	0.720578	0.807393	0.858251	0.954618	1
35	0	0.0798667	0.119831	0.196638	0.351632	0.467386	0.560701	0.635519	0.721219	0.770484	0.816337	0.915377	1
37	0	0.0940251	0.136914	0.2324	0.405802	0.536655	0.640562	0.727625	0.788856	0.832471	0.865373	0.932691	1
38	0	0.105938	0.159648	0.250386	0.518421	0.584319	0.633541	0.677377	0.76404	0.783814	0.845473	0.905917	1
39	0	0.0943195	0.147292	0.23688	0.413517	0.538802	0.641907	0.726901	0.787553	0.836932	0.880458	0.951697	1
40	0	0.112166	0.160952	0.246082	0.409518	0.52836	0.63783	0.698732	0.77067	0.823294	0.878032	0.942973	1
48	0	0.0972953	0.103586	0.209312	0.412034	0.544396	0.618323	0.720657	0.742784	0.742784	0.840357	0.896677	1
49	0	0.0926779	0.118032	0.192783	0.362421	0.515066	0.593815	0.706875	0.737822	0.787308	0.86536	0.935898	1
52	0	0.0805045	0.171558	0.19547	0.417679	0.559585	0.688391	0.774177	0.793043	0.851922	0.879008	0.943722	1
58	0	0.0566372	0.164042	0.295182	0.496276	0.595387	0.699359	0.767542	0.832553	0.884843	0.894616	0.966747	1
59	0	0.0660394	0.105311	0.220102	0.418275	0.557244	0.658732	0.764826	0.816918	0.86308	0.896084	1	0.991381
70	0	0.132919	0.144655	0.259363	0.474944	0.571682	0.695845	0.753722	0.825218	0.858747	0.868459	0.986684	1
73	0	0.133495	0.18451	0.299799	0.473934	0.612735	0.69467	0.752019	0.825021	0.843408	0.897471	0.954949	1
87	0	0.0859294	0.104876	0.254892	0.388752	0.527178	0.637234	0.707052	0.788075	0.87417	0.884559	0.974857	1
119	0	0.0686872	0.0880889	0.14759	0.261508	0.405113	0.536753	0.553252	0.710877	0.736182	0.815243	0.888544	1
130	0	0.10591	0.155877	0.218644	0.387072	0.525643	0.620364	0.709894	0.752642	0.782496	0.852874	0.940492	1
131	0	0.0898392	0	0.225577	0.402497	0.487802	0.625089	0.756414	0.838648	0.86393	0.983375	0.966096	1
133	0	0.0844149	0.111061	0.252387	0.412127	0.487186	0.60234	0.735215	0.763206	0.843136	0.889106	0.880247	1
137	0	0.0849008	0.16214	0.254823	0.440452	0.560829	0.666648	0.751334	0.799367	0.863574	0.884336	0.961655	1
145	0	0.11914	0.152739	0.211486	0.365471	0.483775	0.60965	0.68067	0.763891	0.819165	0.888711	0.918401	1
146	0	0.0662688	0.0751511	0.173523	0.363705	0.508433	0.572505	0.723893	0.779734	0.847932	0.830335	0.956024	1
149	0	0.11545	0.194339	0.266982	0.476532	0.564171	0.663098	0.739489	0.80806	0.826476	0.873606	0.911397	1
150	0	0.0967356	0.182813	0.238736	0.468789	0.579425	0.671705	0.718083	0.835575	0.87938	0.895805	0.934929	1
157	0	0.122234	0.164638	0.242473	0.405026	0.522786	0.673305	0.742517	0.816328	0.806304	0.887272	0.988884	1
158	0	0.140701	0.149453	0.278654	0.456409	0.565753	0.666686	0.742743	0.760603	0.861332	0.89419	0.972173	1
159	0	0.114367	0.135802	0.252164	0.39908	0.523209	0.622574	0.693332	0.768288	0.843204	0.872652	0.964356	1
162	0	0.142741	0.196004	0.322474	0.516152	0.639231	0.716556	0.802307	0.841195	0.883639	0.9337	0.96894	1
164	0	0.124501	0.168842	0.230484	0.381752	0.487425	0.643371	0.642389	0.765942	0.843167	0.900219	0.920505	1

## Sheet: 4R-CTD
(Values are Normalized CSP)					[Ligand-total]
Residue	0	0.0199586	0.0294921	0.049136	0.144297	0.189714	0.233991	0.277806
16	0	0.178672	0.297831	0.468253	0.920949	0.983235	0.994542	1
18	0	0.175077	0.294908	0.419736	0.831142	0.907221	0.961264	1
19	0	0.145985	0.245462	0.39752	0.859638	1	1	1
23	0	0.115513	0.18584	0.286032	0.706635	0.869774	0.953215	1
25	0	0	0.242422	0.403533	0.896987	0.985261	0.996499	1
28	0	0.114235	0.341716	0.412317	0.917409	0.971353	0.992071	1
29	0	0.249177	0.374259	0.509282	0.934128	0.965164	0.989049	1
34	0	0.134522	0.224127	0.37576	0.767556	0.917374	0.956157	1
35	0	0.0857685	0.141481	0.2351	0.591075	0.7762	0.904198	1
37	0	0.0941836	0.239496	0.372122	0.894097	0.96328	0.98177	1
39	0	0.144962	0.263313	0.370133	0.87078	0.947477	0.981606	1
40	0	0.194782	0.321947	0.501903	0.899386	0.974342	0.991094	1
52	0	0.366054	0.428788	0.569373	0.876547	0.914696	0.970463	1
55	0	0.122522	0.210167	0.380396	0.774576	0.976457	0.994912	1
103	0	0.114013	0.147645	0.243794	0.648281	0.826241	0.902046	1
108	0	0.145353	0.268207	0.291407	0.689201	0.813646	0.945195	1
115	0	0.0157371	0.179156	0.315623	0.860137	0.954599	0.994476	1
119	0	0.204392	0.262389	0.325838	0.642608	0.777571	0.948829	1
123	0	0.0244077	0.116358	0.225578	0.626029	0.824277	0.911373	1
127	0	0.260716	0.343776	0.491842	0.860121	0.963825	0.991078	1
135	0	0.233887	0.335637	0.475833	0.847821	0.908776	0.941025	1

## Sheet: 5R-CTD
(Values are Normalized CSP)					[Ligand-total]
Residue	0	0.0201036	0.0300954	0.0499604	0.0989412	0.146971	0.194077	0.240286	0.285623
16	0	0.166004	0.313622	0.462713	0.844129	0.959896	0.992015	0.990544	1
17	0	0.185822	0.304743	0.483374	0.892805	0.892805	0.99812	0.997409	1
19	0	0.175034	0.30856	0.489606	0.829423	0.934954	0.977397	0.987735	1
23	0	0.111336	0.214507	0.34513	0.716235	0.903596	0.900483	0.975082	1
25	0	0.146675	0.265821	0.40582	0.783172	0.892387	0.961832	0.978384	1
28	0	0.13955	0.250942	0.397163	0.783094	0.939103	0.955374	0.98518	1
29	0	0.175532	0.306885	0.448765	0.835452	0.97642	0.934122	0.993655	1
34	0	0.2357	0.279664	0.461155	0.804353	0.909057	0.960931	0.985989	1
35	0	0.15439	0.290672	0.41489	0.729887	0.844876	0.896742	0.949275	1
37	0	0.142077	0.27628	0.421766	0.818742	0.937191	0.963271	0.993533	1
40	0	0.181975	0.310547	0.482821	0.831333	0.947552	0.976464	0.997299	1
55	0	0.154652	0.289557	0.49119	0.826954	0.940187	0.969346	0.977131	1
58	0	0.225317	0.284523	0.541971	0.876319	0.955268	0.981355	0.974029	1
59	0	0.19554	0.297986	0.509774	0.854571	0.939198	0.976241	0.991337	1
84	0	0.23822	0.458393	0.54267	0.800845	0.935282	0.961675	0.982894	1
87	0	0.191235	0.270723	0.351529	0.704533	0.841798	0.875136	0.908843	1
102	0	0.175116	0.295385	0.500912	0.796827	0.815469	0.971659	0.978541	1
109	0	0.168834	0.348245	0.404504	0.797731	0.903223	0.913488	0.956218	1
112	0	0.157147	0.219676	0.384938	0.740135	0.946169	0.922907	0.988767	1
113	0	0.14087	0.223216	0.400923	0.713377	0.866361	0.970488	1	0.992584
115	0	0.093099	0.225581	0.331406	0.713455	0.83744	0.877774	0.963437	1
123	0	0.0833664	0.241798	0.403347	0.649006	0.852188	0.9567	1	0.995016
130	0	0.175142	0.284683	0.413718	0.794141	0.939488	0.981227	0.963915	1
136	0	0.139203	0.262916	0.426822	0.711752	0.885986	0.934361	0.955689	1
159	0	0.187404	0.309844	0.460321	0.71842	0.861526	0.951635	0.975057	1
162	0	0.200368	0.359728	0.470691	0.71956	0.858348	0.88215	0.95098	1
