# Supplementary material for: Structure analysis suggests Ess1 isomerizes the carboxy-terminal domain of RNA polymerase II via a bivalent anchoring mechanism
Source: Commun Biol. 2021 Mar 25;4:398. doi: 10.1038/s42003-021-01906-8 (PMC7994582; doi:10.1038/s42003-021-01906-8)
Supplement: Supplementary file 5 — Supplementary Data 1 [file 42003_2021_1906_MOESM5_ESM.zip › RAW data sets/Fig_4.xlsx]

## Sheet: Sheet1
Fig. 4A							Fig. 4B							Fig. 4C						Fig. 4D						Fig. 4E
1.0 mg/mL		0.5 mg/mL		0.25 mg/mL			ScEss1 290nm		1R-CTD 490nm		200uM ScEss1: 20uM 1R-CTD			ScEss1 290nm	4R-CTD 490nm		200uM ScEss1: 20uM 4R-CTD			ScEss1 290nm	5R-CTD 490nm		200uM ScEss1: 20uM 5R-CTD			1RCTD isotherm					4RCTD isotherm					5RCTD isotherm					4RCTD fit with 1 binding site equation
S	c(s)	S	c(s)	S	c(s)		S	c(s)	S	c(s)	S	c(s)		Same as Fig. 4B	S	c(s)	S	c(s)		Same as Fig. 4B	S	c(s)	S	c(s)		[peptide]	[ScEss1]	Sw-value	fit line		[peptide]	[ScEss1]	Sw-value	fit line		[peptide]	[ScEss1]	Sw-value	fit line		fit line
0	0.00912577	0	0.00912577	0	0.00912577		0	0.00165196	0	0.00165196	0	0.00165196			0	0.00228578	0	0.00228578			0	0.0022704	0	0.0022704		50	1	0.515			50	1	0.602			50	0.5	0.595
0.10101	0.0778384	0.10101	0.0778384	0.10101	0.0778384		0.10101	1	0.10101	1	0.10101	1			0.10101	1	0.10101	1			0.10101	1	0.10101	1		50	10	0.635			50	5	0.659			50	1	0.658
0.20202	0.000289049	0.20202	0.000289049	0.20202	0.000289049		0.20202	0.0214627	0.20202	0.0214627	0.20202	0.0214627			0.20202	0.0492358	0.20202	0.0492358			0.20202	0.131259	0.20202	0.131259		50	25	0.746			50	25	0.912			50	10	0.814
0.30303	1.25453e-06	0.30303	1.25453e-06	0.30303	1.25453e-06		0.30303	0.00266932	0.30303	0.00266932	0.30303	0.00266932			0.30303	0.0109387	0.30303	0.0109387			0.30303	0.0201047	0.30303	0.0201047		50	50	0.829			50	50	0.986			50	50	1.643
0.40404	5.48922e-09	0.40404	5.48922e-09	0.40404	5.48922e-09		0.40404	0.00603435	0.40404	0.00603435	0.40404	0.00603435			0.40404	0.030898	0.40404	0.030898			0.40404	0.00895181	0.40404	0.00895181		50	100	0.996			50	90	1.192			50	100	1.685
0.50505	1.69438e-11	0.50505	1.69438e-11	0.50505	1.69438e-11		0.50505	0.0482606	0.50505	0.0482606	0.50505	0.0482606			0.50505	0.165812	0.50505	0.165812			0.50505	0.0114102	0.50505	0.0114102		50	250	1.55			50	250	1.404			50	200	2.084
0.606061	4.84343e-15	0.606061	4.84343e-15	0.606061	4.84343e-15		0.606061	0.160657	0.606061	0.160657	0.606061	0.160657			0.606061	0.23251	0.606061	0.23251			0.606061	0.0226691	0.606061	0.0226691		50	500	1.667			50	500	1.519			50	400	2.047
0.707071	5.64764e-14	0.707071	5.64764e-14	0.707071	5.64764e-14		0.707071	0.0984264	0.707071	0.0984264	0.707071	0.0984264			0.707071	0.0747963	0.707071	0.0747963			0.707071	0.0356756	0.707071	0.0356756		50	1000	1.819			50	1000	1.671			50	1000	2.052
0.808081	1.24032e-14	0.808081	1.24032e-14	0.808081	1.24032e-14		0.808081	0.022233	0.808081	0.022233	0.808081	0.022233			0.808081	0.0191011	0.808081	0.0191011			0.808081	0.0319152	0.808081	0.0319152
0.909091	2.62716e-14	0.909091	2.62716e-14	0.909091	2.62716e-14		0.909091	0.0063152	0.909091	0.0063152	0.909091	0.0063152			0.909091	0.0114095	0.909091	0.0114095			0.909091	0.0185874	0.909091	0.0185874
1.0101	5.79417e-13	1.0101	5.79417e-13	1.0101	5.79417e-13		1.0101	0.00493779	1.0101	0.00493779	1.0101	0.00493779			1.0101	0.0175079	1.0101	0.0175079			1.0101	0.0110427	1.0101	0.0110427
1.11111	6.14931e-09	1.11111	6.14931e-09	1.11111	6.14931e-09		1.11111	0.0107676	1.11111	0.0107676	1.11111	0.0107676			1.11111	0.0390145	1.11111	0.0390145			1.11111	0.0106151	1.11111	0.0106151
1.21212	8.36245e-05	1.21212	8.36245e-05	1.21212	8.36245e-05		1.21212	0.0384795	1.21212	0.0384795	1.21212	0.0384795			1.21212	0.0789552	1.21212	0.0789552			1.21212	0.0199294	1.21212	0.0199294
1.31313	0.129184	1.31313	0.129184	1.31313	0.129184		1.31313	0.115562	1.31313	0.115562	1.31313	0.115562			1.31313	0.137983	1.31313	0.137983			1.31313	0.059591	1.31313	0.059591
1.41414	5.46214	1.41414	5.46214	1.41414	5.46214		1.41414	0.185135	1.41414	0.185135	1.41414	0.185135			1.41414	0.221006	1.41414	0.221006			1.41414	0.176927	1.41414	0.176927
1.51515	6.06382	1.51515	6.06382	1.51515	6.06382		1.51515	0.151408	1.51515	0.151408	1.51515	0.151408			1.51515	0.281807	1.51515	0.281807			1.51515	0.334879	1.51515	0.334879
1.61616	0.498553	1.61616	0.498553	1.61616	0.498553		1.61616	0.0890776	1.61616	0.0890776	1.61616	0.0890776			1.61616	0.23937	1.61616	0.23937			1.61616	0.347967	1.61616	0.347967
1.71717	0.0130112	1.71717	0.0130112	1.71717	0.0130112		1.71717	0.0591705	1.71717	0.0591705	1.71717	0.0591705			1.71717	0.14558	1.71717	0.14558			1.71717	0.237638	1.71717	0.237638
1.81818	0.000386772	1.81818	0.000386772	1.81818	0.000386772		1.81818	0.0531108	1.81818	0.0531108	1.81818	0.0531108			1.81818	0.0825439	1.81818	0.0825439			1.81818	0.14587	1.81818	0.14587
1.91919	2.89971e-05	1.91919	2.89971e-05	1.91919	2.89971e-05		1.91919	0.0508466	1.91919	0.0508466	1.91919	0.0508466			1.91919	0.0532937	1.91919	0.0532937			1.91919	0.0987816	1.91919	0.0987816
2.0202	7.31556e-06	2.0202	7.31556e-06	2.0202	7.31556e-06		2.0202	0.0347525	2.0202	0.0347525	2.0202	0.0347525			2.0202	0.0402694	2.0202	0.0402694			2.0202	0.0735083	2.0202	0.0735083
2.12121	5.70919e-06	2.12121	5.70919e-06	2.12121	5.70919e-06		2.12121	0.0143011	2.12121	0.0143011	2.12121	0.0143011			2.12121	0.0321464	2.12121	0.0321464			2.12121	0.0517093	2.12121	0.0517093
2.22222	1.03743e-05	2.22222	1.03743e-05	2.22222	1.03743e-05		2.22222	0.00435565	2.22222	0.00435565	2.22222	0.00435565			2.22222	0.0233906	2.22222	0.0233906			2.22222	0.0288162	2.22222	0.0288162
2.32323	3.15622e-05	2.32323	3.15622e-05	2.32323	3.15622e-05		2.32323	0.00148079	2.32323	0.00148079	2.32323	0.00148079			2.32323	0.0140299	2.32323	0.0140299			2.32323	0.0112561	2.32323	0.0112561
2.42424	0.000118964	2.42424	0.000118964	2.42424	0.000118964		2.42424	0.000789243	2.42424	0.000789243	2.42424	0.000789243			2.42424	0.00685449	2.42424	0.00685449			2.42424	0.00292669	2.42424	0.00292669
2.52525	0.000444959	2.52525	0.000444959	2.52525	0.000444959		2.52525	0.000727458	2.52525	0.000727458	2.52525	0.000727458			2.52525	0.00295418	2.52525	0.00295418			2.52525	0.000505484	2.52525	0.000505484
2.62626	0.00143589	2.62626	0.00143589	2.62626	0.00143589		2.62626	0.00100874	2.62626	0.00100874	2.62626	0.00100874			2.62626	0.00116796	2.62626	0.00116796			2.62626	5.98768e-05	2.62626	5.98768e-05
2.72727	0.00371621	2.72727	0.00371621	2.72727	0.00371621		2.72727	0.0016606	2.72727	0.0016606	2.72727	0.0016606			2.72727	0.000411892	2.72727	0.000411892			2.72727	5.08954e-06	2.72727	5.08954e-06
2.82828	0.00753606	2.82828	0.00753606	2.82828	0.00753606		2.82828	0.00257897	2.82828	0.00257897	2.82828	0.00257897			2.82828	0.000114025	2.82828	0.000114025			2.82828	3.26311e-07	2.82828	3.26311e-07
2.92929	0.0121125	2.92929	0.0121125	2.92929	0.0121125		2.92929	0.00327467	2.92929	0.00327467	2.92929	0.00327467			2.92929	2.28229e-05	2.92929	2.28229e-05			2.92929	1.69247e-08	2.92929	1.69247e-08
3.0303	0.015872	3.0303	0.015872	3.0303	0.015872		3.0303	0.00311634	3.0303	0.00311634	3.0303	0.00311634			3.0303	3.23651e-06	3.0303	3.23651e-06			3.0303	7.59429e-10	3.0303	7.59429e-10
3.13131	0.0175811	3.13131	0.0175811	3.13131	0.0175811		3.13131	0.00223488	3.13131	0.00223488	3.13131	0.00223488			3.13131	3.53714e-07	3.13131	3.53714e-07			3.13131	3.1515e-11	3.13131	3.1515e-11
3.23232	0.0170805	3.23232	0.0170805	3.23232	0.0170805		3.23232	0.00124742	3.23232	0.00124742	3.23232	0.00124742			3.23232	3.38158e-08	3.23232	3.38158e-08			3.23232	1.30455e-12	3.23232	1.30455e-12
3.33333	0.0150521	3.33333	0.0150521	3.33333	0.0150521		3.33333	0.00055615	3.33333	0.00055615	3.33333	0.00055615			3.33333	3.16691e-09	3.33333	3.16691e-09			3.33333	5.64391e-14	3.33333	5.64391e-14
3.43434	0.0123836	3.43434	0.0123836	3.43434	0.0123836		3.43434	0.000219298	3.43434	0.000219298	3.43434	0.000219298			3.43434	3.10359e-10	3.43434	3.10359e-10			3.43434	2.65867e-15	3.43434	2.65867e-15
3.53535	0.00974508	3.53535	0.00974508	3.53535	0.00974508		3.53535	8.16207e-05	3.53535	8.16207e-05	3.53535	8.16207e-05			3.53535	3.26609e-11	3.53535	3.26609e-11			3.53535	1.36963e-16	3.53535	1.36963e-16
3.63636	0.00747874	3.63636	0.00747874	3.63636	0.00747874		3.63636	2.92753e-05	3.63636	2.92753e-05	3.63636	2.92753e-05			3.63636	3.73074e-12	3.63636	3.73074e-12			3.63636	8.34956e-18	3.63636	8.34956e-18
3.73737	0.00569376	3.73737	0.00569376	3.73737	0.00569376		3.73737	1.06969e-05	3.73737	1.06969e-05	3.73737	1.06969e-05			3.73737	4.92056e-13	3.73737	4.92056e-13			3.73737	5.83341e-19	3.73737	5.83341e-19
3.83838	0.00436715	3.83838	0.00436715	3.83838	0.00436715		3.83838	3.50912e-06	3.83838	3.50912e-06	3.83838	3.50912e-06			3.83838	7.22998e-14	3.83838	7.22998e-14			3.83838	1.22502e-13	3.83838	1.22502e-13
3.93939	0.0034147	3.93939	0.0034147	3.93939	0.0034147		3.93939	1.05678e-06	3.93939	1.05678e-06	3.93939	1.05678e-06			3.93939	2.31236e-14	3.93939	2.31236e-14			3.93939	2.57103e-14	3.93939	2.57103e-14
4.0404	0.00275535	4.0404	0.00275535	4.0404	0.00275535		4.0404	2.5697e-07	4.0404	2.5697e-07	4.0404	2.5697e-07			4.0404	4.90179e-15	4.0404	4.90179e-15			4.0404	7.70425e-14	4.0404	7.70425e-14
4.14141	0.00231618	4.14141	0.00231618	4.14141	0.00231618		4.14141	4.63692e-08	4.14141	4.63692e-08	4.14141	4.63692e-08			4.14141	7.33107e-14	4.14141	7.33107e-14			4.14141	2.0381e-14	4.14141	2.0381e-14
4.24242	0.00203987	4.24242	0.00203987	4.24242	0.00203987		4.24242	7.09749e-09	4.24242	7.09749e-09	4.24242	7.09749e-09			4.24242	2.70198e-16	4.24242	2.70198e-16			4.24242	7.45055e-14	4.24242	7.45055e-14
4.34343	0.00188601	4.34343	0.00188601	4.34343	0.00188601		4.34343	7.24649e-10	4.34343	7.24649e-10	4.34343	7.24649e-10			4.34343	7.11671e-14	4.34343	7.11671e-14			4.34343	2.57247e-14	4.34343	2.57247e-14
4.44444	0.00182217	4.44444	0.00182217	4.44444	0.00182217		4.44444	7.45412e-11	4.44444	7.45412e-11	4.44444	7.45412e-11			4.44444	1.40707e-17	4.44444	1.40707e-17			4.44444	1.17427e-13	4.44444	1.17427e-13
4.54545	0.0018361	4.54545	0.0018361	4.54545	0.0018361		4.54545	6.89025e-12	4.54545	6.89025e-12	4.54545	6.89025e-12			4.54545	7.4013e-14	4.54545	7.4013e-14			4.54545	5.22675e-14	4.54545	5.22675e-14
4.64647	0.00191098	4.64647	0.00191098	4.64647	0.00191098		4.64646	6.41692e-13	4.64646	6.41692e-13	4.64646	6.41692e-13			4.64646	4.19043e-15	4.64646	4.19043e-15			4.64646	2.21923e-14	4.64646	2.21923e-14
4.74747	0.00203616	4.74747	0.00203616	4.74747	0.00203616		4.74747	7.92261e-14	4.74747	7.92261e-14	4.74747	7.92261e-14			4.74747	2.98049e-14	4.74747	2.98049e-14			4.74747	1.14728e-13	4.74747	1.14728e-13
4.84849	0.00219503	4.84849	0.00219503	4.84849	0.00219503		4.84848	4.87867e-14	4.84848	4.87867e-14	4.84848	4.87867e-14			4.84848	1.17991e-19	4.84848	1.17991e-19			4.84848	5.74478e-14	4.84848	5.74478e-14
4.94949	0.00238689	4.94949	0.00238689	4.94949	0.00238689		4.94949	5.15782e-15	4.94949	5.15782e-15	4.94949	5.15782e-15			4.94949	5.55018e-15	4.94949	5.55018e-15			4.94949	2.8527e-14	4.94949	2.8527e-14
5.05051	0.00259664	5.05051	0.00259664	5.05051	0.00259664		5.05051	5.58716e-14	5.05051	5.58716e-14	5.05051	5.58716e-14			5.05051	7.64838e-14	5.05051	7.64838e-14			5.05051	1.52915e-13	5.05051	1.52915e-13
5.15151	0.00279498	5.15151	0.00279498	5.15151	0.00279498		5.15152	1.06999e-14	5.15152	1.06999e-14	5.15152	1.06999e-14			5.15152	1.41526e-15	5.15152	1.41526e-15			5.15152	9.26117e-14	5.15152	9.26117e-14
5.25253	0.002987	5.25253	0.002987	5.25253	0.002987		5.25253	6.00121e-15	5.25253	6.00121e-15	5.25253	6.00121e-15			5.25253	4.0288e-15	5.25253	4.0288e-15			5.25253	5.97762e-14	5.25253	5.97762e-14
5.35353	0.003131	5.35353	0.003131	5.35353	0.003131		5.35354	5.53323e-15	5.35354	5.53323e-15	5.35354	5.53323e-15			5.35354	5.18724e-14	5.35354	5.18724e-14			5.35354	4.19386e-14	5.35354	4.19386e-14
5.45455	0.00323539	5.45455	0.00323539	5.45455	0.00323539		5.45455	2.54541e-15	5.45455	2.54541e-15	5.45455	2.54541e-15			5.45455	5.17185e-14	5.45455	5.17185e-14			5.45455	3.39443e-14	5.45455	3.39443e-14
5.55556	0.00326318	5.55556	0.00326318	5.55556	0.00326318		5.55556	1.30939e-14	5.55556	1.30939e-14	5.55556	1.30939e-14			5.55556	1.01621e-13	5.55556	1.01621e-13			5.55556	3.08581e-14	5.55556	3.08581e-14
5.65657	0.00323856	5.65657	0.00323856	5.65657	0.00323856		5.65657	3.38012e-14	5.65657	3.38012e-14	5.65657	3.38012e-14			5.65657	3.65866e-15	5.65657	3.65866e-15			5.65657	3.1021e-14	5.65657	3.1021e-14
5.75758	0.00313476	5.75758	0.00313476	5.75758	0.00313476		5.75758	6.18662e-14	5.75758	6.18662e-14	5.75758	6.18662e-14			5.75758	3.65257e-15	5.75758	3.65257e-15			5.75758	3.31159e-14	5.75758	3.31159e-14
5.85859	0.00299858	5.85859	0.00299858	5.85859	0.00299858		5.85859	2.55285e-14	5.85859	2.55285e-14	5.85859	2.55285e-14			5.85859	4.05931e-15	5.85859	4.05931e-15			5.85859	3.72639e-14	5.85859	3.72639e-14
5.9596	0.00280388	5.9596	0.00280388	5.9596	0.00280388		5.9596	6.25368e-14	5.9596	6.25368e-14	5.9596	6.25368e-14			5.9596	3.93447e-15	5.9596	3.93447e-15			5.9596	4.18391e-14	5.9596	4.18391e-14
6.06061	0.00262071	6.06061	0.00262071	6.06061	0.00262071		6.06061	7.08989e-14	6.06061	7.08989e-14	6.06061	7.08989e-14			6.06061	3.06065e-15	6.06061	3.06065e-15			6.06061	4.59171e-14	6.06061	4.59171e-14
6.16162	0.00239584	6.16162	0.00239584	6.16162	0.00239584		6.16162	5.31873e-14	6.16162	5.31873e-14	6.16162	5.31873e-14			6.16162	7.95028e-15	6.16162	7.95028e-15			6.16162	4.81318e-14	6.16162	4.81318e-14
6.26263	0.00218986	6.26263	0.00218986	6.26263	0.00218986		6.26263	2.97206e-14	6.26263	2.97206e-14	6.26263	2.97206e-14			6.26263	3.51007e-15	6.26263	3.51007e-15			6.26263	4.93167e-14	6.26263	4.93167e-14
6.36364	0.00201892	6.36364	0.00201892	6.36364	0.00201892		6.36364	9.55053e-16	6.36364	9.55053e-16	6.36364	9.55053e-16			6.36364	1.17991e-19	6.36364	1.17991e-19			6.36364	4.84744e-14	6.36364	4.84744e-14
6.46465	0.00184368	6.46465	0.00184368	6.46465	0.00184368		6.46465	1.38654e-15	6.46465	1.38654e-15	6.46465	1.38654e-15			6.46465	3.30906e-15	6.46465	3.30906e-15			6.46465	4.61564e-14	6.46465	4.61564e-14
6.56566	0.0016985	6.56566	0.0016985	6.56566	0.0016985		6.56566	5.52424e-16	6.56566	5.52424e-16	6.56566	5.52424e-16			6.56566	6.08828e-14	6.56566	6.08828e-14			6.56566	4.26273e-14	6.56566	4.26273e-14
6.66667	0.00159425	6.66667	0.00159425	6.66667	0.00159425		6.66667	3.0393e-16	6.66667	3.0393e-16	6.66667	3.0393e-16			6.66667	1.42309e-15	6.66667	1.42309e-15			6.66667	3.96914e-14	6.66667	3.96914e-14
6.76768	0.00148664	6.76768	0.00148664	6.76768	0.00148664		6.76768	5.66378e-14	6.76768	5.66378e-14	6.76768	5.66378e-14			6.76768	4.0863e-15	6.76768	4.0863e-15			6.76768	3.70706e-14	6.76768	3.70706e-14
6.86869	0.00140556	6.86869	0.00140556	6.86869	0.00140556		6.86869	3.62668e-14	6.86869	3.62668e-14	6.86869	3.62668e-14			6.86869	3.20441e-15	6.86869	3.20441e-15			6.86869	3.50642e-14	6.86869	3.50642e-14
6.9697	0.00136162	6.9697	0.00136162	6.9697	0.00136162		6.9697	1.40934e-15	6.9697	1.40934e-15	6.9697	1.40934e-15			6.9697	1.50072e-15	6.9697	1.50072e-15			6.9697	3.37509e-14	6.9697	3.37509e-14
7.07071	0.00129865	7.07071	0.00129865	7.07071	0.00129865		7.07071	4.01188e-15	7.07071	4.01188e-15	7.07071	4.01188e-15			7.07071	4.32137e-16	7.07071	4.32137e-16			7.07071	3.3056e-14	7.07071	3.3056e-14
7.17172	0.00125148	7.17172	0.00125148	7.17172	0.00125148		7.17172	3.91814e-15	7.17172	3.91814e-15	7.17172	3.91814e-15			7.17172	2.24506e-14	7.17172	2.24506e-14			7.17172	3.23467e-14	7.17172	3.23467e-14
7.27273	0.00121143	7.27273	0.00121143	7.27273	0.00121143		7.27273	2.56485e-15	7.27273	2.56485e-15	7.27273	2.56485e-15			7.27273	2.96335e-15	7.27273	2.96335e-15			7.27273	3.25509e-14	7.27273	3.25509e-14
7.37374	0.00118837	7.37374	0.00118837	7.37374	0.00118837		7.37374	1.6381e-15	7.37374	1.6381e-15	7.37374	1.6381e-15			7.37374	4.97845e-16	7.37374	4.97845e-16			7.37374	3.26976e-14	7.37374	3.26976e-14
7.47475	0.00113914	7.47475	0.00113914	7.47475	0.00113914		7.47475	1.38516e-15	7.47475	1.38516e-15	7.47475	1.38516e-15			7.47475	1.17671e-16	7.47475	1.17671e-16			7.47475	3.26597e-14	7.47475	3.26597e-14
7.57576	0.00109494	7.57576	0.00109494	7.57576	0.00109494		7.57576	3.47818e-14	7.57576	3.47818e-14	7.57576	3.47818e-14			7.57576	8.35554e-17	7.57576	8.35554e-17			7.57576	3.241e-14	7.57576	3.241e-14
7.67677	0.00105308	7.67677	0.00105308	7.67677	0.00105308		7.67677	7.36619e-15	7.67677	7.36619e-15	7.67677	7.36619e-15			7.67677	5.03851e-17	7.67677	5.03851e-17			7.67677	3.2034e-14	7.67677	3.2034e-14
7.77778	0.00103409	7.77778	0.00103409	7.77778	0.00103409		7.77778	2.19686e-17	7.77778	2.19686e-17	7.77778	2.19686e-17			7.77778	1.17991e-19	7.77778	1.17991e-19			7.77778	3.215e-14	7.77778	3.215e-14
7.87879	0.000989509	7.87879	0.000989509	7.87879	0.000989509		7.87879	1.32926e-15	7.87879	1.32926e-15	7.87879	1.32926e-15			7.87879	1.17991e-19	7.87879	1.17991e-19			7.87879	3.15734e-14	7.87879	3.15734e-14
7.9798	0.000960283	7.9798	0.000960283	7.9798	0.000960283		7.9798	2.91318e-15	7.9798	2.91318e-15	7.9798	2.91318e-15			7.9798	4.15616e-15	7.9798	4.15616e-15			7.9798	3.16579e-14	7.9798	3.16579e-14
8.08081	0.000946535	8.08081	0.000946535	8.08081	0.000946535		8.08081	2.81589e-15	8.08081	2.81589e-15	8.08081	2.81589e-15			8.08081	1.12676e-15	8.08081	1.12676e-15			8.08081	3.23578e-14	8.08081	3.23578e-14
8.18182	0.000993782	8.18182	0.000993782	8.18182	0.000993782		8.18182	1.73858e-15	8.18182	1.73858e-15	8.18182	1.73858e-15			8.18182	5.07213e-14	8.18182	5.07213e-14			8.18182	3.37756e-14	8.18182	3.37756e-14
8.28283	0.000994683	8.28283	0.000994683	8.28283	0.000994683		8.28283	7.72427e-16	8.28283	7.72427e-16	8.28283	7.72427e-16			8.28283	5.774e-17	8.28283	5.774e-17			8.28283	3.60368e-14	8.28283	3.60368e-14
8.38384	0.00103316	8.38384	0.00103316	8.38384	0.00103316		8.38384	2.70549e-16	8.38384	2.70549e-16	8.38384	2.70549e-16			8.38384	5.91942e-16	8.38384	5.91942e-16			8.38384	3.93393e-14	8.38384	3.93393e-14
8.48485	0.00110926	8.48485	0.00110926	8.48485	0.00110926		8.48485	7.12991e-20	8.48485	7.12991e-20	8.48485	7.12991e-20			8.48485	4.94545e-15	8.48485	4.94545e-15			8.48485	4.39354e-14	8.48485	4.39354e-14
8.58586	0.0012286	8.58586	0.0012286	8.58586	0.0012286		8.58586	1.12342e-14	8.58586	1.12342e-14	8.58586	1.12342e-14			8.58586	1.83813e-14	8.58586	1.83813e-14			8.58586	5.00929e-14	8.58586	5.00929e-14
8.68687	0.00140099	8.68687	0.00140099	8.68687	0.00140099		8.68687	5.46964e-17	8.68687	5.46964e-17	8.68687	5.46964e-17			8.68687	4.94013e-14	8.68687	4.94013e-14			8.68687	5.80029e-14	8.68687	5.80029e-14
8.78788	0.0017128	8.78788	0.0017128	8.78788	0.0017128		8.78788	1.13789e-14	8.78788	1.13789e-14	8.78788	1.13789e-14			8.78788	3.14341e-14	8.78788	3.14341e-14			8.78788	6.7251e-14	8.78788	6.7251e-14
8.88889	0.00201437	8.88889	0.00201437	8.88889	0.00201437		8.88889	3.70739e-14	8.88889	3.70739e-14	8.88889	3.70739e-14			8.88889	3.97478e-15	8.88889	3.97478e-15			8.88889	7.87579e-14	8.88889	7.87579e-14
8.9899	0.0024523	8.9899	0.0024523	8.9899	0.0024523		8.9899	6.40351e-14	8.9899	6.40351e-14	8.9899	6.40351e-14			8.9899	7.93993e-14	8.9899	7.93993e-14			8.9899	9.16722e-14	8.9899	9.16722e-14
9.09091	0.00306413	9.09091	0.00306413	9.09091	0.00306413		9.09091	3.47506e-17	9.09091	3.47506e-17	9.09091	3.47506e-17			9.09091	2.3564e-15	9.09091	2.3564e-15			9.09091	1.05286e-13	9.09091	1.05286e-13
9.19192	0.00390411	9.19192	0.00390411	9.19192	0.00390411		9.19192	1.07633e-16	9.19192	1.07633e-16	9.19192	1.07633e-16			9.19192	1.35156e-14	9.19192	1.35156e-14			9.19192	1.18679e-13	9.19192	1.18679e-13
9.29293	0.00504673	9.29293	0.00504673	9.29293	0.00504673		9.29293	1.85781e-16	9.29293	1.85781e-16	9.29293	1.85781e-16			9.29293	3.29713e-14	9.29293	3.29713e-14			9.29293	1.31372e-13	9.29293	1.31372e-13
9.39394	0.0071445	9.39394	0.0071445	9.39394	0.0071445		9.39394	3.05031e-16	9.39394	3.05031e-16	9.39394	3.05031e-16			9.39394	5.67434e-14	9.39394	5.67434e-14			9.39394	1.43323e-13	9.39394	1.43323e-13
9.49495	0.00902134	9.49495	0.00902134	9.49495	0.00902134		9.49495	7.12988e-20	9.49495	7.12988e-20	9.49495	7.12988e-20			9.49495	8.05191e-14	9.49495	8.05191e-14			9.49495	1.55241e-13	9.49495	1.55241e-13
9.59596	0.011629	9.59596	0.011629	9.59596	0.011629		9.59596	7.12988e-20	9.59596	7.12988e-20	9.59596	7.12988e-20			9.59596	1.01572e-13	9.59596	1.01572e-13			9.59596	1.67966e-13	9.59596	1.67966e-13
9.69697	0.0151597	9.69697	0.0151597	9.69697	0.0151597		9.69697	7.12991e-20	9.69697	7.12991e-20	9.69697	7.12991e-20			9.69697	1.17902e-13	9.69697	1.17902e-13			9.69697	2.07279e-14	9.69697	2.07279e-14
9.79798	0.0198204	9.79798	0.0198204	9.79798	0.0198204		9.79798	1.87367e-19	9.79798	1.87367e-19	9.79798	1.87367e-19			9.79798	1.81269e-18	9.79798	1.81269e-18			9.79798	2.12005e-14	9.79798	2.12005e-14
9.89899	0.0258789	9.89899	0.0258789	9.89899	0.0258789		9.89899	3.16567e-18	9.89899	3.16567e-18	9.89899	3.16567e-18			9.89899	1.17991e-19	9.89899	1.17991e-19			9.89899	2.28934e-14	9.89899	2.28934e-14
10	0.0673285	10	0.0673285	10	0.0673285		10	1.34051e-13	10	1.34051e-13	10	1.34051e-13			10	1.51338e-14	10	1.51338e-14			10	5.09748e-14	10	5.09748e-14
-999.999	-999.999	-999.999	-999.999	-999.999	-999.999		-999.999	-999.999	-999.999	-999.999	-999.999	-999.999			-999.999	-999.999	-999.999	-999.999			-999.999	-999.999	-999.999	-999.999
0	0.00222369	0	0.00222369	0	0.00222369		0	0.00113129	0	0.00113129	0	0.00113129			0	0.00113129	0	0.00113129			0	0.00113129	0	0.00113129
0.10101	0.0504817	0.10101	0.0504817	0.10101	0.0504817		0.10101	3.12088e-15	0.10101	3.12088e-15	0.10101	3.12088e-15			0.10101	3.12088e-15	0.10101	3.12088e-15			0.10101	3.12088e-15	0.10101	3.12088e-15
0.20202	0.0158202	0.20202	0.0158202	0.20202	0.0158202		0.20202	4.29461e-15	0.20202	4.29461e-15	0.20202	4.29461e-15			0.20202	4.29461e-15	0.20202	4.29461e-15			0.20202	4.29461e-15	0.20202	4.29461e-15
0.30303	0.00230093	0.30303	0.00230093	0.30303	0.00230093		0.30303	4.27358e-15	0.30303	4.27358e-15	0.30303	4.27358e-15			0.30303	4.27358e-15	0.30303	4.27358e-15			0.30303	4.27358e-15	0.30303	4.27358e-15
0.40404	1.86562e-05	0.40404	1.86562e-05	0.40404	1.86562e-05		0.40404	1.12226e-14	0.40404	1.12226e-14	0.40404	1.12226e-14			0.40404	1.12226e-14	0.40404	1.12226e-14			0.40404	1.12226e-14	0.40404	1.12226e-14
0.50505	6.23249e-09	0.50505	6.23249e-09	0.50505	6.23249e-09		0.50505	1.53758e-15	0.50505	1.53758e-15	0.50505	1.53758e-15			0.50505	1.53758e-15	0.50505	1.53758e-15			0.50505	1.53758e-15	0.50505	1.53758e-15
0.606061	4.06154e-13	0.606061	4.06154e-13	0.606061	4.06154e-13		0.606061	1.92528e-15	0.606061	1.92528e-15	0.606061	1.92528e-15			0.606061	1.92528e-15	0.606061	1.92528e-15			0.606061	1.92528e-15	0.606061	1.92528e-15
0.707071	9.64927e-16	0.707071	9.64927e-16	0.707071	9.64927e-16		0.707071	1.35169e-14	0.707071	1.35169e-14	0.707071	1.35169e-14			0.707071	1.35169e-14	0.707071	1.35169e-14			0.707071	1.35169e-14	0.707071	1.35169e-14
0.808081	3.02231e-14	0.808081	3.02231e-14	0.808081	3.02231e-14		0.808081	1.84338e-15	0.808081	1.84338e-15	0.808081	1.84338e-15			0.808081	1.84338e-15	0.808081	1.84338e-15			0.808081	1.84338e-15	0.808081	1.84338e-15
0.909091	5.5051e-14	0.909091	5.5051e-14	0.909091	5.5051e-14		0.909091	1.40051e-15	0.909091	1.40051e-15	0.909091	1.40051e-15			0.909091	1.40051e-15	0.909091	1.40051e-15			0.909091	1.40051e-15	0.909091	1.40051e-15
1.0101	2.35948e-14	1.0101	2.35948e-14	1.0101	2.35948e-14		1.0101	9.01318e-15	1.0101	9.01318e-15	1.0101	9.01318e-15			1.0101	9.01318e-15	1.0101	9.01318e-15			1.0101	9.01318e-15	1.0101	9.01318e-15
1.11111	8.48438e-11	1.11111	8.48438e-11	1.11111	8.48438e-11		1.11111	3.6159e-15	1.11111	3.6159e-15	1.11111	3.6159e-15			1.11111	3.6159e-15	1.11111	3.6159e-15			1.11111	3.6159e-15	1.11111	3.6159e-15
1.21212	5.67477e-06	1.21212	5.67477e-06	1.21212	5.67477e-06		1.21212	1.72741e-10	1.21212	1.72741e-10	1.21212	1.72741e-10			1.21212	1.72741e-10	1.21212	1.72741e-10			1.21212	1.72741e-10	1.21212	1.72741e-10
1.31313	0.0301345	1.31313	0.0301345	1.31313	0.0301345		1.31313	0.00025851	1.31313	0.00025851	1.31313	0.00025851			1.31313	0.00025851	1.31313	0.00025851			1.31313	0.00025851	1.31313	0.00025851
1.41414	1.80268	1.41414	1.80268	1.41414	1.80268		1.41414	0.509452	1.41414	0.509452	1.41414	0.509452			1.41414	0.509452	1.41414	0.509452			1.41414	0.509452	1.41414	0.509452
1.51515	1.05156	1.51515	1.05156	1.51515	1.05156		1.51515	1	1.51515	1	1.51515	1			1.51515	1	1.51515	1			1.51515	1	1.51515	1
1.61616	0.0232616	1.61616	0.0232616	1.61616	0.0232616		1.61616	0.0100743	1.61616	0.0100743	1.61616	0.0100743			1.61616	0.0100743	1.61616	0.0100743			1.61616	0.0100743	1.61616	0.0100743
1.71717	0.00013999	1.71717	0.00013999	1.71717	0.00013999		1.71717	7.57663e-06	1.71717	7.57663e-06	1.71717	7.57663e-06			1.71717	7.57663e-06	1.71717	7.57663e-06			1.71717	7.57663e-06	1.71717	7.57663e-06
1.81818	1.27339e-06	1.81818	1.27339e-06	1.81818	1.27339e-06		1.81818	5.78318e-09	1.81818	5.78318e-09	1.81818	5.78318e-09			1.81818	5.78318e-09	1.81818	5.78318e-09			1.81818	5.78318e-09	1.81818	5.78318e-09
1.91919	4.84538e-08	1.91919	4.84538e-08	1.91919	4.84538e-08		1.91919	2.66106e-11	1.91919	2.66106e-11	1.91919	2.66106e-11			1.91919	2.66106e-11	1.91919	2.66106e-11			1.91919	2.66106e-11	1.91919	2.66106e-11
2.0202	1.06348e-08	2.0202	1.06348e-08	2.0202	1.06348e-08		2.0202	1.54806e-12	2.0202	1.54806e-12	2.0202	1.54806e-12			2.0202	1.54806e-12	2.0202	1.54806e-12			2.0202	1.54806e-12	2.0202	1.54806e-12
2.12121	1.16372e-08	2.12121	1.16372e-08	2.12121	1.16372e-08		2.12121	1.03191e-12	2.12121	1.03191e-12	2.12121	1.03191e-12			2.12121	1.03191e-12	2.12121	1.03191e-12			2.12121	1.03191e-12	2.12121	1.03191e-12
2.22222	4.35325e-08	2.22222	4.35325e-08	2.22222	4.35325e-08		2.22222	4.46091e-12	2.22222	4.46091e-12	2.22222	4.46091e-12			2.22222	4.46091e-12	2.22222	4.46091e-12			2.22222	4.46091e-12	2.22222	4.46091e-12
2.32323	3.55627e-07	2.32323	3.55627e-07	2.32323	3.55627e-07		2.32323	6.19001e-11	2.32323	6.19001e-11	2.32323	6.19001e-11			2.32323	6.19001e-11	2.32323	6.19001e-11			2.32323	6.19001e-11	2.32323	6.19001e-11
2.42424	4.09263e-06	2.42424	4.09263e-06	2.42424	4.09263e-06		2.42424	1.46801e-09	2.42424	1.46801e-09	2.42424	1.46801e-09			2.42424	1.46801e-09	2.42424	1.46801e-09			2.42424	1.46801e-09	2.42424	1.46801e-09
2.52525	4.52749e-05	2.52525	4.52749e-05	2.52525	4.52749e-05		2.52525	3.78923e-08	2.52525	3.78923e-08	2.52525	3.78923e-08			2.52525	3.78923e-08	2.52525	3.78923e-08			2.52525	3.78923e-08	2.52525	3.78923e-08
2.62626	0.000357535	2.62626	0.000357535	2.62626	0.000357535		2.62626	7.83576e-07	2.62626	7.83576e-07	2.62626	7.83576e-07			2.62626	7.83576e-07	2.62626	7.83576e-07			2.62626	7.83576e-07	2.62626	7.83576e-07
2.72727	0.00166943	2.72727	0.00166943	2.72727	0.00166943		2.72727	1.07576e-05	2.72727	1.07576e-05	2.72727	1.07576e-05			2.72727	1.07576e-05	2.72727	1.07576e-05			2.72727	1.07576e-05	2.72727	1.07576e-05
2.82828	0.00429377	2.82828	0.00429377	2.82828	0.00429377		2.82828	8.95029e-05	2.82828	8.95029e-05	2.82828	8.95029e-05			2.82828	8.95029e-05	2.82828	8.95029e-05			2.82828	8.95029e-05	2.82828	8.95029e-05
2.92929	0.0063215	2.92929	0.0063215	2.92929	0.0063215		2.92929	0.000433302	2.92929	0.000433302	2.92929	0.000433302			2.92929	0.000433302	2.92929	0.000433302			2.92929	0.000433302	2.92929	0.000433302
3.0303	0.00606753	3.0303	0.00606753	3.0303	0.00606753		3.0303	0.00123364	3.0303	0.00123364	3.0303	0.00123364			3.0303	0.00123364	3.0303	0.00123364			3.0303	0.00123364	3.0303	0.00123364
3.13131	0.00451047	3.13131	0.00451047	3.13131	0.00451047		3.13131	0.00217212	3.13131	0.00217212	3.13131	0.00217212			3.13131	0.00217212	3.13131	0.00217212			3.13131	0.00217212	3.13131	0.00217212
3.23232	0.00306294	3.23232	0.00306294	3.23232	0.00306294		3.23232	0.00257704	3.23232	0.00257704	3.23232	0.00257704			3.23232	0.00257704	3.23232	0.00257704			3.23232	0.00257704	3.23232	0.00257704
3.33333	0.00213771	3.33333	0.00213771	3.33333	0.00213771		3.33333	0.00225181	3.33333	0.00225181	3.33333	0.00225181			3.33333	0.00225181	3.33333	0.00225181			3.33333	0.00225181	3.33333	0.00225181
3.43434	0.00161612	3.43434	0.00161612	3.43434	0.00161612		3.43434	0.00161985	3.43434	0.00161985	3.43434	0.00161985			3.43434	0.00161985	3.43434	0.00161985			3.43434	0.00161985	3.43434	0.00161985
3.53535	0.00131569	3.53535	0.00131569	3.53535	0.00131569		3.53535	0.00104612	3.53535	0.00104612	3.53535	0.00104612			3.53535	0.00104612	3.53535	0.00104612			3.53535	0.00104612	3.53535	0.00104612
3.63636	0.00112409	3.63636	0.00112409	3.63636	0.00112409		3.63636	0.000652972	3.63636	0.000652972	3.63636	0.000652972			3.63636	0.000652972	3.63636	0.000652972			3.63636	0.000652972	3.63636	0.000652972
3.73737	0.00097065	3.73737	0.00097065	3.73737	0.00097065		3.73737	0.000412618	3.73737	0.000412618	3.73737	0.000412618			3.73737	0.000412618	3.73737	0.000412618			3.73737	0.000412618	3.73737	0.000412618
3.83838	0.000839427	3.83838	0.000839427	3.83838	0.000839427		3.83838	0.000274287	3.83838	0.000274287	3.83838	0.000274287			3.83838	0.000274287	3.83838	0.000274287			3.83838	0.000274287	3.83838	0.000274287
3.93939	0.000733739	3.93939	0.000733739	3.93939	0.000733739		3.93939	0.000192735	3.93939	0.000192735	3.93939	0.000192735			3.93939	0.000192735	3.93939	0.000192735			3.93939	0.000192735	3.93939	0.000192735
4.0404	0.000665804	4.0404	0.000665804	4.0404	0.000665804		4.0404	0.000143472	4.0404	0.000143472	4.0404	0.000143472			4.0404	0.000143472	4.0404	0.000143472			4.0404	0.000143472	4.0404	0.000143472
4.14141	0.000636883	4.14141	0.000636883	4.14141	0.000636883		4.14141	0.000110583	4.14141	0.000110583	4.14141	0.000110583			4.14141	0.000110583	4.14141	0.000110583			4.14141	0.000110583	4.14141	0.000110583
4.24242	0.000652071	4.24242	0.000652071	4.24242	0.000652071		4.24242	8.71131e-05	4.24242	8.71131e-05	4.24242	8.71131e-05			4.24242	8.71131e-05	4.24242	8.71131e-05			4.24242	8.71131e-05	4.24242	8.71131e-05
4.34343	0.000711156	4.34343	0.000711156	4.34343	0.000711156		4.34343	6.88588e-05	4.34343	6.88588e-05	4.34343	6.88588e-05			4.34343	6.88588e-05	4.34343	6.88588e-05			4.34343	6.88588e-05	4.34343	6.88588e-05
4.44444	0.000806955	4.44444	0.000806955	4.44444	0.000806955		4.44444	5.37916e-05	4.44444	5.37916e-05	4.44444	5.37916e-05			4.44444	5.37916e-05	4.44444	5.37916e-05			4.44444	5.37916e-05	4.44444	5.37916e-05
4.54545	0.000937844	4.54545	0.000937844	4.54545	0.000937844		4.54545	4.13971e-05	4.54545	4.13971e-05	4.54545	4.13971e-05			4.54545	4.13971e-05	4.54545	4.13971e-05			4.54545	4.13971e-05	4.54545	4.13971e-05
4.64646	0.00108617	4.64646	0.00108617	4.64646	0.00108617		4.64646	3.09021e-05	4.64646	3.09021e-05	4.64646	3.09021e-05			4.64646	3.09021e-05	4.64646	3.09021e-05			4.64646	3.09021e-05	4.64646	3.09021e-05
4.74747	0.00123209	4.74747	0.00123209	4.74747	0.00123209		4.74747	2.24403e-05	4.74747	2.24403e-05	4.74747	2.24403e-05			4.74747	2.24403e-05	4.74747	2.24403e-05			4.74747	2.24403e-05	4.74747	2.24403e-05
4.84848	0.00135893	4.84848	0.00135893	4.84848	0.00135893		4.84848	1.60212e-05	4.84848	1.60212e-05	4.84848	1.60212e-05			4.84848	1.60212e-05	4.84848	1.60212e-05			4.84848	1.60212e-05	4.84848	1.60212e-05
4.94949	0.00143962	4.94949	0.00143962	4.94949	0.00143962		4.94949	1.11535e-05	4.94949	1.11535e-05	4.94949	1.11535e-05			4.94949	1.11535e-05	4.94949	1.11535e-05			4.94949	1.11535e-05	4.94949	1.11535e-05
5.05051	0.00148817	5.05051	0.00148817	5.05051	0.00148817		5.05051	7.70355e-06	5.05051	7.70355e-06	5.05051	7.70355e-06			5.05051	7.70355e-06	5.05051	7.70355e-06			5.05051	7.70355e-06	5.05051	7.70355e-06
5.15152	0.00150075	5.15152	0.00150075	5.15152	0.00150075		5.15152	5.28778e-06	5.15152	5.28778e-06	5.15152	5.28778e-06			5.15152	5.28778e-06	5.15152	5.28778e-06			5.15152	5.28778e-06	5.15152	5.28778e-06
5.25253	0.00146167	5.25253	0.00146167	5.25253	0.00146167		5.25253	3.6818e-06	5.25253	3.6818e-06	5.25253	3.6818e-06			5.25253	3.6818e-06	5.25253	3.6818e-06			5.25253	3.6818e-06	5.25253	3.6818e-06
5.35354	0.00140339	5.35354	0.00140339	5.35354	0.00140339		5.35354	2.62527e-06	5.35354	2.62527e-06	5.35354	2.62527e-06			5.35354	2.62527e-06	5.35354	2.62527e-06			5.35354	2.62527e-06	5.35354	2.62527e-06
5.45455	0.0013063	5.45455	0.0013063	5.45455	0.0013063		5.45455	1.96383e-06	5.45455	1.96383e-06	5.45455	1.96383e-06			5.45455	1.96383e-06	5.45455	1.96383e-06			5.45455	1.96383e-06	5.45455	1.96383e-06
5.55556	0.00119634	5.55556	0.00119634	5.55556	0.00119634		5.55556	1.55324e-06	5.55556	1.55324e-06	5.55556	1.55324e-06			5.55556	1.55324e-06	5.55556	1.55324e-06			5.55556	1.55324e-06	5.55556	1.55324e-06
5.65657	0.00106191	5.65657	0.00106191	5.65657	0.00106191		5.65657	1.32829e-06	5.65657	1.32829e-06	5.65657	1.32829e-06			5.65657	1.32829e-06	5.65657	1.32829e-06			5.65657	1.32829e-06	5.65657	1.32829e-06
5.75758	0.000929863	5.75758	0.000929863	5.75758	0.000929863		5.75758	1.22122e-06	5.75758	1.22122e-06	5.75758	1.22122e-06			5.75758	1.22122e-06	5.75758	1.22122e-06			5.75758	1.22122e-06	5.75758	1.22122e-06
5.85859	0.000795943	5.85859	0.000795943	5.85859	0.000795943		5.85859	1.224e-06	5.85859	1.224e-06	5.85859	1.224e-06			5.85859	1.224e-06	5.85859	1.224e-06			5.85859	1.224e-06	5.85859	1.224e-06
5.9596	0.000684765	5.9596	0.000684765	5.9596	0.000684765		5.9596	1.31408e-06	5.9596	1.31408e-06	5.9596	1.31408e-06			5.9596	1.31408e-06	5.9596	1.31408e-06			5.9596	1.31408e-06	5.9596	1.31408e-06
6.06061	0.000589242	6.06061	0.000589242	6.06061	0.000589242		6.06061	1.48714e-06	6.06061	1.48714e-06	6.06061	1.48714e-06			6.06061	1.48714e-06	6.06061	1.48714e-06			6.06061	1.48714e-06	6.06061	1.48714e-06
6.16162	0.000527179	6.16162	0.000527179	6.16162	0.000527179		6.16162	1.76407e-06	6.16162	1.76407e-06	6.16162	1.76407e-06			6.16162	1.76407e-06	6.16162	1.76407e-06			6.16162	1.76407e-06	6.16162	1.76407e-06
6.26263	0.00048188	6.26263	0.00048188	6.26263	0.00048188		6.26263	2.13834e-06	6.26263	2.13834e-06	6.26263	2.13834e-06			6.26263	2.13834e-06	6.26263	2.13834e-06			6.26263	2.13834e-06	6.26263	2.13834e-06
6.36364	0.000463296	6.36364	0.000463296	6.36364	0.000463296		6.36364	2.60305e-06	6.36364	2.60305e-06	6.36364	2.60305e-06			6.36364	2.60305e-06	6.36364	2.60305e-06			6.36364	2.60305e-06	6.36364	2.60305e-06
6.46465	0.00047097	6.46465	0.00047097	6.46465	0.00047097		6.46465	3.1874e-06	6.46465	3.1874e-06	6.46465	3.1874e-06			6.46465	3.1874e-06	6.46465	3.1874e-06			6.46465	3.1874e-06	6.46465	3.1874e-06
6.56566	0.00049237	6.56566	0.00049237	6.56566	0.00049237		6.56566	3.8772e-06	6.56566	3.8772e-06	6.56566	3.8772e-06			6.56566	3.8772e-06	6.56566	3.8772e-06			6.56566	3.8772e-06	6.56566	3.8772e-06
6.66667	0.000542535	6.66667	0.000542535	6.66667	0.000542535		6.66667	4.66795e-06	6.66667	4.66795e-06	6.66667	4.66795e-06			6.66667	4.66795e-06	6.66667	4.66795e-06			6.66667	4.66795e-06	6.66667	4.66795e-06
6.76768	0.000585248	6.76768	0.000585248	6.76768	0.000585248		6.76768	5.68861e-06	6.76768	5.68861e-06	6.76768	5.68861e-06			6.76768	5.68861e-06	6.76768	5.68861e-06			6.76768	5.68861e-06	6.76768	5.68861e-06
6.86869	0.000633759	6.86869	0.000633759	6.86869	0.000633759		6.86869	6.97385e-06	6.86869	6.97385e-06	6.86869	6.97385e-06			6.86869	6.97385e-06	6.86869	6.97385e-06			6.86869	6.97385e-06	6.86869	6.97385e-06
6.9697	0.000675166	6.9697	0.000675166	6.9697	0.000675166		6.9697	8.66005e-06	6.9697	8.66005e-06	6.9697	8.66005e-06			6.9697	8.66005e-06	6.9697	8.66005e-06			6.9697	8.66005e-06	6.9697	8.66005e-06
7.07071	0.000706431	7.07071	0.000706431	7.07071	0.000706431		7.07071	1.08619e-05	7.07071	1.08619e-05	7.07071	1.08619e-05			7.07071	1.08619e-05	7.07071	1.08619e-05			7.07071	1.08619e-05	7.07071	1.08619e-05
7.17172	0.000704591	7.17172	0.000704591	7.17172	0.000704591		7.17172	1.38927e-05	7.17172	1.38927e-05	7.17172	1.38927e-05			7.17172	1.38927e-05	7.17172	1.38927e-05			7.17172	1.38927e-05	7.17172	1.38927e-05
7.27273	0.000685379	7.27273	0.000685379	7.27273	0.000685379		7.27273	1.77641e-05	7.27273	1.77641e-05	7.27273	1.77641e-05			7.27273	1.77641e-05	7.27273	1.77641e-05			7.27273	1.77641e-05	7.27273	1.77641e-05
7.37374	0.000665524	7.37374	0.000665524	7.37374	0.000665524		7.37374	2.24422e-05	7.37374	2.24422e-05	7.37374	2.24422e-05			7.37374	2.24422e-05	7.37374	2.24422e-05			7.37374	2.24422e-05	7.37374	2.24422e-05
7.47475	0.000622747	7.47475	0.000622747	7.47475	0.000622747		7.47475	2.73893e-05	7.47475	2.73893e-05	7.47475	2.73893e-05			7.47475	2.73893e-05	7.47475	2.73893e-05			7.47475	2.73893e-05	7.47475	2.73893e-05
7.57576	0.000587483	7.57576	0.000587483	7.57576	0.000587483		7.57576	3.26069e-05	7.57576	3.26069e-05	7.57576	3.26069e-05			7.57576	3.26069e-05	7.57576	3.26069e-05			7.57576	3.26069e-05	7.57576	3.26069e-05
7.67677	0.000561903	7.67677	0.000561903	7.67677	0.000561903		7.67677	3.69483e-05	7.67677	3.69483e-05	7.67677	3.69483e-05			7.67677	3.69483e-05	7.67677	3.69483e-05			7.67677	3.69483e-05	7.67677	3.69483e-05
7.77778	0.000555746	7.77778	0.000555746	7.77778	0.000555746		7.77778	3.98239e-05	7.77778	3.98239e-05	7.77778	3.98239e-05			7.77778	3.98239e-05	7.77778	3.98239e-05			7.77778	3.98239e-05	7.77778	3.98239e-05
7.87879	0.00054364	7.87879	0.00054364	7.87879	0.00054364		7.87879	3.99697e-05	7.87879	3.99697e-05	7.87879	3.99697e-05			7.87879	3.99697e-05	7.87879	3.99697e-05			7.87879	3.99697e-05	7.87879	3.99697e-05
7.9798	0.000541302	7.9798	0.000541302	7.9798	0.000541302		7.9798	4.03556e-05	7.9798	4.03556e-05	7.9798	4.03556e-05			7.9798	4.03556e-05	7.9798	4.03556e-05			7.9798	4.03556e-05	7.9798	4.03556e-05
8.08081	0.00054307	8.08081	0.00054307	8.08081	0.00054307		8.08081	3.95912e-05	8.08081	3.95912e-05	8.08081	3.95912e-05			8.08081	3.95912e-05	8.08081	3.95912e-05			8.08081	3.95912e-05	8.08081	3.95912e-05
8.18182	0.000559635	8.18182	0.000559635	8.18182	0.000559635		8.18182	3.85009e-05	8.18182	3.85009e-05	8.18182	3.85009e-05			8.18182	3.85009e-05	8.18182	3.85009e-05			8.18182	3.85009e-05	8.18182	3.85009e-05
8.28283	0.000546262	8.28283	0.000546262	8.28283	0.000546262		8.28283	3.76357e-05	8.28283	3.76357e-05	8.28283	3.76357e-05			8.28283	3.76357e-05	8.28283	3.76357e-05			8.28283	3.76357e-05	8.28283	3.76357e-05
8.38384	0.000531429	8.38384	0.000531429	8.38384	0.000531429		8.38384	3.75044e-05	8.38384	3.75044e-05	8.38384	3.75044e-05			8.38384	3.75044e-05	8.38384	3.75044e-05			8.38384	3.75044e-05	8.38384	3.75044e-05
8.48485	0.0005127	8.48485	0.0005127	8.48485	0.0005127		8.48485	3.70796e-05	8.48485	3.70796e-05	8.48485	3.70796e-05			8.48485	3.70796e-05	8.48485	3.70796e-05			8.48485	3.70796e-05	8.48485	3.70796e-05
8.58586	0.000490638	8.58586	0.000490638	8.58586	0.000490638		8.58586	3.97638e-05	8.58586	3.97638e-05	8.58586	3.97638e-05			8.58586	3.97638e-05	8.58586	3.97638e-05			8.58586	3.97638e-05	8.58586	3.97638e-05
8.68687	0.000485023	8.68687	0.000485023	8.68687	0.000485023		8.68687	4.36951e-05	8.68687	4.36951e-05	8.68687	4.36951e-05			8.68687	4.36951e-05	8.68687	4.36951e-05			8.68687	4.36951e-05	8.68687	4.36951e-05
8.78788	0.000455568	8.78788	0.000455568	8.78788	0.000455568		8.78788	4.9326e-05	8.78788	4.9326e-05	8.78788	4.9326e-05			8.78788	4.9326e-05	8.78788	4.9326e-05			8.78788	4.9326e-05	8.78788	4.9326e-05
8.88889	0.000438527	8.88889	0.000438527	8.88889	0.000438527		8.88889	5.72206e-05	8.88889	5.72206e-05	8.88889	5.72206e-05			8.88889	5.72206e-05	8.88889	5.72206e-05			8.88889	5.72206e-05	8.88889	5.72206e-05
8.9899	0.000433737	8.9899	0.000433737	8.9899	0.000433737		8.9899	6.82197e-05	8.9899	6.82197e-05	8.9899	6.82197e-05			8.9899	6.82197e-05	8.9899	6.82197e-05			8.9899	6.82197e-05	8.9899	6.82197e-05
9.09091	0.000445183	9.09091	0.000445183	9.09091	0.000445183		9.09091	8.34511e-05	9.09091	8.34511e-05	9.09091	8.34511e-05			9.09091	8.34511e-05	9.09091	8.34511e-05			9.09091	8.34511e-05	9.09091	8.34511e-05
9.19192	0.000517079	9.19192	0.000517079	9.19192	0.000517079		9.19192	9.9411e-05	9.19192	9.9411e-05	9.19192	9.9411e-05			9.19192	9.9411e-05	9.19192	9.9411e-05			9.19192	9.9411e-05	9.19192	9.9411e-05
9.29293	0.000562447	9.29293	0.000562447	9.29293	0.000562447		9.29293	0.000130832	9.29293	0.000130832	9.29293	0.000130832			9.29293	0.000130832	9.29293	0.000130832			9.29293	0.000130832	9.29293	0.000130832
9.39394	0.000669838	9.39394	0.000669838	9.39394	0.000669838		9.39394	0.000174334	9.39394	0.000174334	9.39394	0.000174334			9.39394	0.000174334	9.39394	0.000174334			9.39394	0.000174334	9.39394	0.000174334
9.49495	0.00087394	9.49495	0.00087394	9.49495	0.00087394		9.49495	0.000235932	9.49495	0.000235932	9.49495	0.000235932			9.49495	0.000235932	9.49495	0.000235932			9.49495	0.000235932	9.49495	0.000235932
9.59596	0.00125869	9.59596	0.00125869	9.59596	0.00125869		9.59596	0.000324537	9.59596	0.000324537	9.59596	0.000324537			9.59596	0.000324537	9.59596	0.000324537			9.59596	0.000324537	9.59596	0.000324537
9.69697	0.00200938	9.69697	0.00200938	9.69697	0.00200938		9.69697	0.000453738	9.69697	0.000453738	9.69697	0.000453738			9.69697	0.000453738	9.69697	0.000453738			9.69697	0.000453738	9.69697	0.000453738
9.79798	0.00421121	9.79798	0.00421121	9.79798	0.00421121		9.79798	0.000643214	9.79798	0.000643214	9.79798	0.000643214			9.79798	0.000643214	9.79798	0.000643214			9.79798	0.000643214	9.79798	0.000643214
9.89899	0.00768335	9.89899	0.00768335	9.89899	0.00768335		9.89899	0.000921836	9.89899	0.000921836	9.89899	0.000921836			9.89899	0.000921836	9.89899	0.000921836			9.89899	0.000921836	9.89899	0.000921836
10	0.0322196	10	0.0322196	10	0.0322196		10	0.00243459	10	0.00243459	10	0.00243459			10	0.00243459	10	0.00243459			10	0.00243459	10	0.00243459
-999.999	-999.999	-999.999	-999.999	-999.999	-999.999		-999.999	-999.999	-999.999	-999.999	-999.999	-999.999			-999.999	-999.999	-999.999	-999.999			-999.999	-999.999	-999.999	-999.999
0	0.00442053	0	0.00442053	0	0.00442053		0	0.00259035	0	0.00259035	0	0.00259035			0	0.00267972	0	0.00267972			0	0.00172995	0	0.00172995
0.126582	0.000176192	0.126582	0.000176192	0.126582	0.000176192		0.10101	1	0.10101	1	0.10101	1			0.10101	1	0.10101	1			0.10101	1	0.10101	1
0.253165	9.82636e-09	0.253165	9.82636e-09	0.253165	9.82636e-09		0.20202	0.868417	0.20202	0.868417	0.20202	0.868417			0.20202	0.655462	0.20202	0.655462			0.20202	0.336874	0.20202	0.336874
0.379747	8.36775e-13	0.379747	8.36775e-13	0.379747	8.36775e-13		0.30303	0.735319	0.30303	0.735319	0.30303	0.735319			0.30303	0.488305	0.30303	0.488305			0.30303	0.132581	0.30303	0.132581
0.506329	3.48301e-14	0.506329	3.48301e-14	0.506329	3.48301e-14		0.40404	0.536887	0.40404	0.536887	0.40404	0.536887			0.40404	0.416547	0.40404	0.416547			0.40404	0.113287	0.40404	0.113287
0.632911	3.51964e-14	0.632911	3.51964e-14	0.632911	3.51964e-14		0.50505	0.318948	0.50505	0.318948	0.50505	0.318948			0.50505	0.358675	0.50505	0.358675			0.50505	0.163696	0.50505	0.163696
0.759494	7.51015e-14	0.759494	7.51015e-14	0.759494	7.51015e-14		0.606061	0.156716	0.606061	0.156716	0.606061	0.156716			0.606061	0.259252	0.606061	0.259252			0.606061	0.195397	0.606061	0.195397
0.886076	2.06926e-14	0.886076	2.06926e-14	0.886076	2.06926e-14		0.707071	0.0684402	0.707071	0.0684402	0.707071	0.0684402			0.707071	0.131745	0.707071	0.131745			0.707071	0.118011	0.707071	0.118011
1.01266	1.75501e-14	1.01266	1.75501e-14	1.01266	1.75501e-14		0.808081	0.0292996	0.808081	0.0292996	0.808081	0.0292996			0.808081	0.0423334	0.808081	0.0423334			0.808081	0.0386348	0.808081	0.0386348
1.13924	9.18944e-09	1.13924	9.18944e-09	1.13924	9.18944e-09		0.909091	0.013518	0.909091	0.013518	0.909091	0.013518			0.909091	0.00866952	0.909091	0.00866952			0.909091	0.0105254	0.909091	0.0105254
1.26582	0.00355015	1.26582	0.00355015	1.26582	0.00355015		1.0101	0.00718487	1.0101	0.00718487	1.0101	0.00718487			1.0101	0.00127294	1.0101	0.00127294			1.0101	0.0034845	1.0101	0.0034845
1.39241	3.60392	1.39241	3.60392	1.39241	3.60392		1.11111	0.00450197	1.11111	0.00450197	1.11111	0.00450197			1.11111	0.000160189	1.11111	0.000160189			1.11111	0.0014895	1.11111	0.0014895
1.51899	2.30595	1.51899	2.30595	1.51899	2.30595		1.21212	0.0032563	1.21212	0.0032563	1.21212	0.0032563			1.21212	2.06139e-05	1.21212	2.06139e-05			1.21212	0.000649101	1.21212	0.000649101
1.64557	0.0104275	1.64557	0.0104275	1.64557	0.0104275		1.31313	0.00258558	1.31313	0.00258558	1.31313	0.00258558			1.31313	3.10162e-06	1.31313	3.10162e-06			1.31313	0.000215654	1.31313	0.000215654
1.77215	1.86367e-05	1.77215	1.86367e-05	1.77215	1.86367e-05		1.41414	0.00213136	1.41414	0.00213136	1.41414	0.00213136			1.41414	5.93936e-07	1.41414	5.93936e-07			1.41414	4.95632e-05	1.41414	4.95632e-05
1.89873	2.74908e-07	1.89873	2.74908e-07	1.89873	2.74908e-07		1.51515	0.00175292	1.51515	0.00175292	1.51515	0.00175292			1.51515	1.51604e-07	1.51515	1.51604e-07			1.51515	9.15834e-06	1.51515	9.15834e-06
2.02532	9.21182e-08	2.02532	9.21182e-08	2.02532	9.21182e-08		1.61616	0.00142126	1.61616	0.00142126	1.61616	0.00142126			1.61616	5.23448e-08	1.61616	5.23448e-08			1.61616	1.74343e-06	1.61616	1.74343e-06
2.1519	3.90989e-07	2.1519	3.90989e-07	2.1519	3.90989e-07		1.71717	0.00115177	1.71717	0.00115177	1.71717	0.00115177			1.71717	2.39849e-08	1.71717	2.39849e-08			1.71717	4.04415e-07	1.71717	4.04415e-07
2.27848	6.0095e-06	2.27848	6.0095e-06	2.27848	6.0095e-06		1.81818	0.000958343	1.81818	0.000958343	1.81818	0.000958343			1.81818	1.38466e-08	1.81818	1.38466e-08			1.81818	1.19578e-07	1.81818	1.19578e-07
2.40506	0.000103702	2.40506	0.000103702	2.40506	0.000103702		1.91919	0.000837936	1.91919	0.000837936	1.91919	0.000837936			1.91919	9.36204e-09	1.91919	9.36204e-09			1.91919	4.47573e-08	1.91919	4.47573e-08
2.53165	0.000969372	2.53165	0.000969372	2.53165	0.000969372		2.0202	0.000775318	2.0202	0.000775318	2.0202	0.000775318			2.0202	6.88322e-09	2.0202	6.88322e-09			2.0202	2.11799e-08	2.0202	2.11799e-08
2.65823	0.00383146	2.65823	0.00383146	2.65823	0.00383146		2.12121	0.000750045	2.12121	0.000750045	2.12121	0.000750045			2.12121	5.20049e-09	2.12121	5.20049e-09			2.12121	1.2632e-08	2.12121	1.2632e-08
2.78481	0.00687026	2.78481	0.00687026	2.78481	0.00687026		2.22222	0.000739621	2.22222	0.000739621	2.22222	0.000739621			2.22222	3.92562e-09	2.22222	3.92562e-09			2.22222	9.21574e-09	2.22222	9.21574e-09
2.91139	0.00694485	2.91139	0.00694485	2.91139	0.00694485		2.32323	0.000722826	2.32323	0.000722826	2.32323	0.000722826			2.32323	2.96162e-09	2.32323	2.96162e-09			2.32323	7.77484e-09	2.32323	7.77484e-09
3.03797	0.0049977	3.03797	0.0049977	3.03797	0.0049977		2.42424	0.000684929	2.42424	0.000684929	2.42424	0.000684929			2.42424	2.27868e-09	2.42424	2.27868e-09			2.42424	7.17862e-09	2.42424	7.17862e-09
3.16456	0.00312797	3.16456	0.00312797	3.16456	0.00312797		2.52525	0.000622315	2.52525	0.000622315	2.52525	0.000622315			2.52525	1.84039e-09	2.52525	1.84039e-09			2.52525	6.93958e-09	2.52525	6.93958e-09
3.29114	0.00195617	3.29114	0.00195617	3.29114	0.00195617		2.62626	0.000541917	2.62626	0.000541917	2.62626	0.000541917			2.62626	1.60146e-09	2.62626	1.60146e-09			2.62626	6.87086e-09	2.62626	6.87086e-09
3.41772	0.00132765	3.41772	0.00132765	3.41772	0.00132765		2.72727	0.000455279	2.72727	0.000455279	2.72727	0.000455279			2.72727	1.52665e-09	2.72727	1.52665e-09			2.72727	6.88659e-09	2.72727	6.88659e-09
3.5443	0.00101023	3.5443	0.00101023	3.5443	0.00101023		2.82828	0.000372537	2.82828	0.000372537	2.82828	0.000372537			2.82828	1.60321e-09	2.82828	1.60321e-09			2.82828	7.01681e-09	2.82828	7.01681e-09
3.67089	0.000860862	3.67089	0.000860862	3.67089	0.000860862		2.92929	0.000299636	2.92929	0.000299636	2.92929	0.000299636			2.92929	1.84564e-09	2.92929	1.84564e-09			2.92929	7.29459e-09	2.92929	7.29459e-09
3.79747	0.000806543	3.79747	0.000806543	3.79747	0.000806543		3.0303	0.000238714	3.0303	0.000238714	3.0303	0.000238714			3.0303	2.30174e-09	3.0303	2.30174e-09			3.0303	7.81646e-09	3.0303	7.81646e-09
3.92405	0.000811937	3.92405	0.000811937	3.92405	0.000811937		3.13131	0.000189575	3.13131	0.000189575	3.13131	0.000189575			3.13131	3.06018e-09	3.13131	3.06018e-09			3.13131	8.70051e-09	3.13131	8.70051e-09
4.05063	0.000846759	4.05063	0.000846759	4.05063	0.000846759		3.23232	0.00015092	3.23232	0.00015092	3.23232	0.00015092			3.23232	4.26253e-09	3.23232	4.26253e-09			3.23232	1.00386e-08	3.23232	1.00386e-08
4.17722	0.000895651	4.17722	0.000895651	4.17722	0.000895651		3.33333	0.000121076	3.33333	0.000121076	3.33333	0.000121076			3.33333	6.11666e-09	3.33333	6.11666e-09			3.33333	1.19797e-08	3.33333	1.19797e-08
4.3038	0.000938158	4.3038	0.000938158	4.3038	0.000938158		3.43434	9.82309e-05	3.43434	9.82309e-05	3.43434	9.82309e-05			3.43434	8.92144e-09	3.43434	8.92144e-09			3.43434	1.45892e-08	3.43434	1.45892e-08
4.43038	0.000967078	4.43038	0.000967078	4.43038	0.000967078		3.53535	8.07431e-05	3.53535	8.07431e-05	3.53535	8.07431e-05			3.53535	1.30911e-08	3.53535	1.30911e-08			3.53535	1.77715e-08	3.53535	1.77715e-08
4.55696	0.000988152	4.55696	0.000988152	4.55696	0.000988152		3.63636	6.72123e-05	3.63636	6.72123e-05	3.63636	6.72123e-05			3.63636	1.9207e-08	3.63636	1.9207e-08			3.63636	2.13017e-08	3.63636	2.13017e-08
4.68354	0.00101547	4.68354	0.00101547	4.68354	0.00101547		3.73737	5.65277e-05	3.73737	5.65277e-05	3.73737	5.65277e-05			3.73737	2.80403e-08	3.73737	2.80403e-08			3.73737	2.4628e-08	3.73737	2.4628e-08
4.81013	0.00106443	4.81013	0.00106443	4.81013	0.00106443		3.83838	4.79151e-05	3.83838	4.79151e-05	3.83838	4.79151e-05			3.83838	4.05124e-08	3.83838	4.05124e-08			3.83838	2.72602e-08	3.83838	2.72602e-08
4.93671	0.00114308	4.93671	0.00114308	4.93671	0.00114308		3.93939	4.08789e-05	3.93939	4.08789e-05	3.93939	4.08789e-05			3.93939	5.75215e-08	3.93939	5.75215e-08			3.93939	2.91484e-08	3.93939	2.91484e-08
5.06329	0.00124603	5.06329	0.00124603	5.06329	0.00124603		4.0404	3.51194e-05	4.0404	3.51194e-05	4.0404	3.51194e-05			4.0404	7.96509e-08	4.0404	7.96509e-08			4.0404	3.04683e-08	4.0404	3.04683e-08
5.18987	0.00134707	5.18987	0.00134707	5.18987	0.00134707		4.14141	3.04657e-05	4.14141	3.04657e-05	4.14141	3.04657e-05			4.14141	1.06889e-07	4.14141	1.06889e-07			4.14141	3.18613e-08	4.14141	3.18613e-08
5.31646	0.0014144	5.31646	0.0014144	5.31646	0.0014144		4.24242	2.68067e-05	4.24242	2.68067e-05	4.24242	2.68067e-05			4.24242	1.3857e-07	4.24242	1.3857e-07			4.24242	3.38833e-08	4.24242	3.38833e-08
5.44304	0.00139672	5.44304	0.00139672	5.44304	0.00139672		4.34343	2.40517e-05	4.34343	2.40517e-05	4.34343	2.40517e-05			4.34343	1.73688e-07	4.34343	1.73688e-07			4.34343	3.68573e-08	4.34343	3.68573e-08
5.56962	0.00129088	5.56962	0.00129088	5.56962	0.00129088		4.44444	2.21227e-05	4.44444	2.21227e-05	4.44444	2.21227e-05			4.44444	2.11484e-07	4.44444	2.11484e-07			4.44444	4.11635e-08	4.44444	4.11635e-08
5.6962	0.00113418	5.6962	0.00113418	5.6962	0.00113418		4.54545	2.09484e-05	4.54545	2.09484e-05	4.54545	2.09484e-05			4.54545	2.51749e-07	4.54545	2.51749e-07			4.54545	4.6117e-08	4.54545	4.6117e-08
5.82278	0.000960787	5.82278	0.000960787	5.82278	0.000960787		4.64646	2.04814e-05	4.64646	2.04814e-05	4.64646	2.04814e-05			4.64646	2.94993e-07	4.64646	2.94993e-07			4.64646	5.15717e-08	4.64646	5.15717e-08
5.94937	0.000807452	5.94937	0.000807452	5.94937	0.000807452		4.74747	2.06909e-05	4.74747	2.06909e-05	4.74747	2.06909e-05			4.74747	3.42062e-07	4.74747	3.42062e-07			4.74747	5.65826e-08	4.74747	5.65826e-08
6.07595	0.000697106	6.07595	0.000697106	6.07595	0.000697106		4.84848	2.15578e-05	4.84848	2.15578e-05	4.84848	2.15578e-05			4.84848	3.94018e-07	4.84848	3.94018e-07			4.84848	6.08031e-08	4.84848	6.08031e-08
6.20253	0.000613239	6.20253	0.000613239	6.20253	0.000613239		4.94949	2.30661e-05	4.94949	2.30661e-05	4.94949	2.30661e-05			4.94949	4.51341e-07	4.94949	4.51341e-07			4.94949	6.48752e-08	4.94949	6.48752e-08
6.32911	0.000561478	6.32911	0.000561478	6.32911	0.000561478		5.05051	2.51567e-05	5.05051	2.51567e-05	5.05051	2.51567e-05			5.05051	5.14237e-07	5.05051	5.14237e-07			5.05051	6.85962e-08	5.05051	6.85962e-08
6.4557	0.000521773	6.4557	0.000521773	6.4557	0.000521773		5.15152	2.77152e-05	5.15152	2.77152e-05	5.15152	2.77152e-05			5.15152	5.82155e-07	5.15152	5.82155e-07			5.15152	7.40095e-08	5.15152	7.40095e-08
6.58228	0.000502703	6.58228	0.000502703	6.58228	0.000502703		5.25253	3.05194e-05	5.25253	3.05194e-05	5.25253	3.05194e-05			5.25253	6.5483e-07	5.25253	6.5483e-07			5.25253	8.13581e-08	5.25253	8.13581e-08
6.70886	0.00049229	6.70886	0.00049229	6.70886	0.00049229		5.35354	3.32658e-05	5.35354	3.32658e-05	5.35354	3.32658e-05			5.35354	7.32364e-07	5.35354	7.32364e-07			5.35354	9.39895e-08	5.35354	9.39895e-08
6.83544	0.000489012	6.83544	0.000489012	6.83544	0.000489012		5.45455	3.55808e-05	5.45455	3.55808e-05	5.45455	3.55808e-05			5.45455	8.17283e-07	5.45455	8.17283e-07			5.45455	1.12424e-07	5.45455	1.12424e-07
6.96203	0.000499148	6.96203	0.000499148	6.96203	0.000499148		5.55556	3.71737e-05	5.55556	3.71737e-05	5.55556	3.71737e-05			5.55556	9.11189e-07	5.55556	9.11189e-07			5.55556	1.44896e-07	5.55556	1.44896e-07
7.08861	0.000512981	7.08861	0.000512981	7.08861	0.000512981		5.65657	3.78592e-05	5.65657	3.78592e-05	5.65657	3.78592e-05			5.65657	1.02075e-06	5.65657	1.02075e-06			5.65657	1.97128e-07	5.65657	1.97128e-07
7.21519	0.000545611	7.21519	0.000545611	7.21519	0.000545611		5.75758	3.76916e-05	5.75758	3.76916e-05	5.75758	3.76916e-05			5.75758	1.15263e-06	5.75758	1.15263e-06			5.75758	2.8128e-07	5.75758	2.8128e-07
7.34177	0.000586675	7.34177	0.000586675	7.34177	0.000586675		5.85859	3.68973e-05	5.85859	3.68973e-05	5.85859	3.68973e-05			5.85859	1.3142e-06	5.85859	1.3142e-06			5.85859	4.27792e-07	5.85859	4.27792e-07
7.46835	0.000630706	7.46835	0.000630706	7.46835	0.000630706		5.9596	3.57772e-05	5.9596	3.57772e-05	5.9596	3.57772e-05			5.9596	1.51151e-06	5.9596	1.51151e-06			5.9596	6.72282e-07	5.9596	6.72282e-07
7.59494	0.000692481	7.59494	0.000692481	7.59494	0.000692481		6.06061	3.46827e-05	6.06061	3.46827e-05	6.06061	3.46827e-05			6.06061	1.74994e-06	6.06061	1.74994e-06			6.06061	1.06984e-06	6.06061	1.06984e-06
7.72152	0.000750945	7.72152	0.000750945	7.72152	0.000750945		6.16162	3.3881e-05	6.16162	3.3881e-05	6.16162	3.3881e-05			6.16162	2.03246e-06	6.16162	2.03246e-06			6.16162	1.74126e-06	6.16162	1.74126e-06
7.8481	0.000783669	7.8481	0.000783669	7.8481	0.000783669		6.26263	3.36072e-05	6.26263	3.36072e-05	6.26263	3.36072e-05			6.26263	2.35683e-06	6.26263	2.35683e-06			6.26263	2.79966e-06	6.26263	2.79966e-06
7.97468	0.000809453	7.97468	0.000809453	7.97468	0.000809453		6.36364	3.40092e-05	6.36364	3.40092e-05	6.36364	3.40092e-05			6.36364	2.71926e-06	6.36364	2.71926e-06			6.36364	4.32798e-06	6.36364	4.32798e-06
8.10127	0.000796547	8.10127	0.000796547	8.10127	0.000796547		6.46465	3.52429e-05	6.46465	3.52429e-05	6.46465	3.52429e-05			6.46465	3.11066e-06	6.46465	3.11066e-06			6.46465	6.62024e-06	6.46465	6.62024e-06
8.22785	0.00072802	8.22785	0.00072802	8.22785	0.00072802		6.56566	3.7377e-05	6.56566	3.7377e-05	6.56566	3.7377e-05			6.56566	3.52478e-06	6.56566	3.52478e-06			6.56566	9.58825e-06	6.56566	9.58825e-06
8.35443	0.000684194	8.35443	0.000684194	8.35443	0.000684194		6.66667	4.04841e-05	6.66667	4.04841e-05	6.66667	4.04841e-05			6.66667	3.95203e-06	6.66667	3.95203e-06			6.66667	1.31044e-05	6.66667	1.31044e-05
8.48101	0.000630584	8.48101	0.000630584	8.48101	0.000630584		6.76768	4.45586e-05	6.76768	4.45586e-05	6.76768	4.45586e-05			6.76768	4.38801e-06	6.76768	4.38801e-06			6.76768	1.66863e-05	6.76768	1.66863e-05
8.60759	0.00058431	8.60759	0.00058431	8.60759	0.00058431		6.86869	4.96912e-05	6.86869	4.96912e-05	6.86869	4.96912e-05			6.86869	4.83588e-06	6.86869	4.83588e-06			6.86869	2.06996e-05	6.86869	2.06996e-05
8.73418	0.000533258	8.73418	0.000533258	8.73418	0.000533258		6.9697	5.5711e-05	6.9697	5.5711e-05	6.9697	5.5711e-05			6.9697	5.30799e-06	6.9697	5.30799e-06			6.9697	2.45155e-05	6.9697	2.45155e-05
8.86076	0.00054148	8.86076	0.00054148	8.86076	0.00054148		7.07071	6.24323e-05	7.07071	6.24323e-05	7.07071	6.24323e-05			7.07071	5.82388e-06	7.07071	5.82388e-06			7.07071	2.82115e-05	7.07071	2.82115e-05
8.98734	0.000573394	8.98734	0.000573394	8.98734	0.000573394		7.17172	6.9524e-05	7.17172	6.9524e-05	7.17172	6.9524e-05			7.17172	6.41326e-06	7.17172	6.41326e-06			7.17172	3.11067e-05	7.17172	3.11067e-05
9.11392	0.00064355	9.11392	0.00064355	9.11392	0.00064355		7.27273	7.69298e-05	7.27273	7.69298e-05	7.27273	7.69298e-05			7.27273	7.11911e-06	7.27273	7.11911e-06			7.27273	3.56701e-05	7.27273	3.56701e-05
9.24051	0.000775169	9.24051	0.000775169	9.24051	0.000775169		7.37374	8.42135e-05	7.37374	8.42135e-05	7.37374	8.42135e-05			7.37374	7.96634e-06	7.37374	7.96634e-06			7.37374	4.0374e-05	7.37374	4.0374e-05
9.36709	0.000968787	9.36709	0.000968787	9.36709	0.000968787		7.47475	9.12004e-05	7.47475	9.12004e-05	7.47475	9.12004e-05			7.47475	9.01366e-06	7.47475	9.01366e-06			7.47475	4.53687e-05	7.47475	4.53687e-05
9.49367	0.00141327	9.49367	0.00141327	9.49367	0.00141327		7.57576	9.77909e-05	7.57576	9.77909e-05	7.57576	9.77909e-05			7.57576	1.03068e-05	7.57576	1.03068e-05			7.57576	4.66712e-05	7.57576	4.66712e-05
9.62025	0.0022192	9.62025	0.0022192	9.62025	0.0022192		7.67677	0.000103967	7.67677	0.000103967	7.67677	0.000103967			7.67677	1.19373e-05	7.67677	1.19373e-05			7.67677	5.39839e-05	7.67677	5.39839e-05
9.74684	0.00375682	9.74684	0.00375682	9.74684	0.00375682		7.77778	0.00010996	7.77778	0.00010996	7.77778	0.00010996			7.77778	1.38453e-05	7.77778	1.38453e-05			7.77778	5.99933e-05	7.77778	5.99933e-05
9.87342	0.00679742	9.87342	0.00679742	9.87342	0.00679742		7.87879	0.000115774	7.87879	0.000115774	7.87879	0.000115774			7.87879	1.61356e-05	7.87879	1.61356e-05			7.87879	6.46807e-05	7.87879	6.46807e-05
10	0.0238964	10	0.0238964	10	0.0238964		7.9798	0.000121551	7.9798	0.000121551	7.9798	0.000121551			7.9798	1.88392e-05	7.9798	1.88392e-05			7.9798	6.79902e-05	7.9798	6.79902e-05
-999.999	-999.999	-999.999	-999.999	-999.999	-999.999		8.08081	0.000127381	8.08081	0.000127381	8.08081	0.000127381			8.08081	2.19653e-05	8.08081	2.19653e-05			8.08081	7.00648e-05	8.08081	7.00648e-05
							8.18182	0.00013318	8.18182	0.00013318	8.18182	0.00013318			8.18182	2.55142e-05	8.18182	2.55142e-05			8.18182	6.49378e-05	8.18182	6.49378e-05
							8.28283	0.000139507	8.28283	0.000139507	8.28283	0.000139507			8.28283	2.95704e-05	8.28283	2.95704e-05			8.28283	6.91526e-05	8.28283	6.91526e-05
							8.38384	0.00014613	8.38384	0.00014613	8.38384	0.00014613			8.38384	3.38866e-05	8.38384	3.38866e-05			8.38384	7.20217e-05	8.38384	7.20217e-05
							8.48485	0.000153229	8.48485	0.000153229	8.48485	0.000153229			8.48485	3.85997e-05	8.48485	3.85997e-05			8.48485	7.50902e-05	8.48485	7.50902e-05
							8.58586	0.000160998	8.58586	0.000160998	8.58586	0.000160998			8.58586	4.36901e-05	8.58586	4.36901e-05			8.58586	7.95185e-05	8.58586	7.95185e-05
							8.68687	0.000169722	8.68687	0.000169722	8.68687	0.000169722			8.68687	4.91658e-05	8.68687	4.91658e-05			8.68687	8.62827e-05	8.68687	8.62827e-05
							8.78788	0.00017909	8.78788	0.00017909	8.78788	0.00017909			8.78788	5.5026e-05	8.78788	5.5026e-05			8.78788	7.78439e-05	8.78788	7.78439e-05
							8.88889	0.000190956	8.88889	0.000190956	8.88889	0.000190956			8.88889	6.13846e-05	8.88889	6.13846e-05			8.88889	9.87734e-05	8.88889	9.87734e-05
							8.9899	0.00020473	8.9899	0.00020473	8.9899	0.00020473			8.9899	6.80262e-05	8.9899	6.80262e-05			8.9899	0.000122598	8.9899	0.000122598
							9.09091	0.000220822	9.09091	0.000220822	9.09091	0.000220822			9.09091	7.51121e-05	9.09091	7.51121e-05			9.09091	0.000151096	9.09091	0.000151096
							9.19192	0.000239833	9.19192	0.000239833	9.19192	0.000239833			9.19192	8.26339e-05	9.19192	8.26339e-05			9.19192	0.000187017	9.19192	0.000187017
							9.29293	0.000262103	9.29293	0.000262103	9.29293	0.000262103			9.29293	9.05619e-05	9.29293	9.05619e-05			9.29293	0.000234076	9.29293	0.000234076
							9.39394	0.000288194	9.39394	0.000288194	9.39394	0.000288194			9.39394	9.88638e-05	9.39394	9.88638e-05			9.39394	0.000297655	9.39394	0.000297655
							9.49495	0.000318398	9.49495	0.000318398	9.49495	0.000318398			9.49495	0.000107492	9.49495	0.000107492			9.49495	0.000385049	9.49495	0.000385049
							9.59596	0.000349849	9.59596	0.000349849	9.59596	0.000349849			9.59596	0.000116905	9.59596	0.000116905			9.59596	0.000373681	9.59596	0.000373681
							9.69697	0.000389981	9.69697	0.000389981	9.69697	0.000389981			9.69697	0.000126058	9.69697	0.000126058			9.69697	0.000569444	9.69697	0.000569444
							9.79798	0.000433707	9.79798	0.000433707	9.79798	0.000433707			9.79798	0.000135698	9.79798	0.000135698			9.79798	0.000831124	9.79798	0.000831124
							9.89899	0.000480962	9.89899	0.000480962	9.89899	0.000480962			9.89899	0.000145888	9.89899	0.000145888			9.89899	0.0011738	9.89899	0.0011738
							10	0.00106128	10	0.00106128	10	0.00106128			10	0.000313465	10	0.000313465			10	0.0032443	10	0.0032443
							-999.999	-999.999	-999.999	-999.999	-999.999	-999.999			-999.999	-999.999	-999.999	-999.999			-999.999	-999.999	-999.999	-999.999
