# Supplementary material for: Structure analysis suggests Ess1 isomerizes the carboxy-terminal domain of RNA polymerase II via a bivalent anchoring mechanism
Source: Commun Biol. 2021 Mar 25;4:398. doi: 10.1038/s42003-021-01906-8 (PMC7994582; doi:10.1038/s42003-021-01906-8)
Supplement: Supplementary file 5 — Supplementary Data 1 [file 42003_2021_1906_MOESM5_ESM.zip › RAW data sets/Fig_2B.xlsx]

## Sheet: Sheet1
ScEss1 raw data					ScEss1 fit				CaEss1 fit				Pin1 fit
q	error (+/-)	Log (I)			q	Log (I)			q	Log (I)			q	Log (I)
0.0118625	4.45596	0.624941			0	0			0	0			0	0
0.0125603	4.37319	0.350544			0.002	0			0.002	0			0.002	0
0.0132581	4.22275	0.328906			0.004	0			0.004	0			0.004	0
0.0139559	4.30515	0.290179			0.006	0			0.006	0			0.006	0
0.0146537	4.30512	0.268418			0.008	0			0.008	0			0.008	0
0.0153515	4.33101	0.282972			0.01	0			0.01	0			0.01	0
0.0160493	4.13414	0.246284			0.0118625	0.624941			0.0118625	0.624941			0.0118625	0.624941
0.0167471	4.28556	0.240073			0.0125603	0.350544			0.0125603	0.350544			0.0125603	0.350544
0.0174449	4.3086	0.215422			0.0132581	0.328906			0.0132581	0.328906			0.0132581	0.328906
0.0181427	4.12556	0.201686			0.0139559	0.290179			0.0139559	0.290179			0.0139559	0.290179
0.0188405	4.23811	0.214828			0.0146537	0.268418			0.0146537	0.268418			0.0146537	0.268418
0.0195383	4.10419	0.212992			0.0153515	0.282972			0.0153515	0.282972			0.0153515	0.282972
0.0202361	4.12148	0.198457			0.0160493	0.246284			0.0160493	0.246284			0.0160493	0.246284
0.0209339	4.22654	0.195569			0.0167471	0.240073			0.0167471	0.240073			0.0167471	0.240073
0.0216316	4.0895	0.189433			0.0174449	0.215422			0.0174449	0.215422			0.0174449	0.215422
0.0223294	4.03873	0.190052			0.0181427	0.201686			0.0181427	0.201686			0.0181427	0.201686
0.0230272	4.0172	0.181729			0.0188405	0.214828			0.0188405	0.214828			0.0188405	0.214828
0.023725	4.11009	0.178363			0.0195383	0.212992			0.0195383	0.212992			0.0195383	0.212992
0.0244228	3.92535	0.188802			0.0202361	0.198457			0.0202361	0.198457			0.0202361	0.198457
0.0251206	3.96102	0.161704			0.0209339	0.195569			0.0209339	0.195569			0.0209339	0.195569
0.0258184	3.97621	0.172725			0.0216316	0.189433			0.0216316	0.189433			0.0216316	0.189433
0.0265161	3.91149	0.165297			0.0223294	0.190052			0.0223294	0.190052			0.0223294	0.190052
0.0272139	3.79881	0.16664			0.0230272	0.181729			0.0230272	0.181729			0.0230272	0.181729
0.0279117	3.93027	0.172618			0.023725	0.178363			0.023725	0.178363			0.023725	0.178363
0.0286095	3.80457	0.163827			0.0244228	0.188802			0.0244228	0.188802			0.0244228	0.188802
0.0293073	3.87586	0.15704			0.0251206	0.161704			0.0251206	0.161704			0.0251206	0.161704
0.030005	3.89007	0.148986			0.0258184	0.172725			0.0258184	0.172725			0.0258184	0.172725
0.0307028	3.7882	0.153585			0.0265161	0.165297			0.0265161	0.165297			0.0265161	0.165297
0.0314006	3.71738	0.154809			0.0272139	0.16664			0.0272139	0.16664			0.0272139	0.16664
0.0320984	3.78067	0.157142			0.0279117	0.172618			0.0279117	0.172618			0.0279117	0.172618
0.0327961	3.76567	0.157135			0.0286095	0.163827			0.0286095	0.163827			0.0286095	0.163827
0.0334939	3.66251	0.147016			0.0293073	0.15704			0.0293073	0.15704			0.0293073	0.15704
0.0341917	3.53773	0.151198			0.030005	0.148986			0.030005	0.148986			0.030005	0.148986
0.0348895	3.61804	0.139343			0.0307028	0.153585			0.0307028	0.153585			0.0307028	0.153585
0.0355872	3.61228	0.126832			0.0314006	0.154809			0.0314006	0.154809			0.0314006	0.154809
0.036285	3.59603	0.135494			0.0320984	0.157142			0.0320984	0.157142			0.0320984	0.157142
0.0369828	3.54333	0.128561			0.0327961	0.157135			0.0327961	0.157135			0.0327961	0.157135
0.0376805	3.49436	0.136738			0.0334939	0.147016			0.0334939	0.147016			0.0334939	0.147016
0.0383783	3.49972	0.12344			0.0341917	0.151198			0.0341917	0.151198			0.0341917	0.151198
0.0390761	3.39891	0.129724			0.0348895	0.139343			0.0348895	0.139343			0.0348895	0.139343
0.0397738	3.53408	0.128658			0.0355872	0.126832			0.0355872	0.126832			0.0355872	0.126832
0.0404716	3.40706	0.128779			0.036285	0.135494			0.036285	0.135494			0.036285	0.135494
0.0411694	3.33935	0.124174			0.0369828	0.128561			0.0369828	0.128561			0.0369828	0.128561
0.0418671	3.4252	0.125488			0.0376805	0.136738			0.0376805	0.136738			0.0376805	0.136738
0.0425649	3.2999	0.127514			0.0383783	0.12344			0.0383783	0.12344			0.0383783	0.12344
0.0432626	3.27596	0.12351			0.0390761	0.129724			0.0390761	0.129724			0.0390761	0.129724
0.0439604	3.30689	0.124429			0.0397738	0.128658			0.0397738	0.128658			0.0397738	0.128658
0.0446581	3.28805	0.127327			0.0404716	0.128779			0.0404716	0.128779			0.0404716	0.128779
0.0453559	3.25705	0.123922			0.0411694	0.124174			0.0411694	0.124174			0.0411694	0.124174
0.0460536	3.22243	0.120433			0.0418671	0.125488			0.0418671	0.125488			0.0418671	0.125488
0.0467514	3.13074	0.122095			0.0425649	0.127514			0.0425649	0.127514			0.0425649	0.127514
0.0474491	3.0775	0.115183			0.0432626	0.12351			0.0432626	0.12351			0.0432626	0.12351
0.0481469	3.01325	0.11991			0.0439604	0.124429			0.0439604	0.124429			0.0439604	0.124429
0.0488446	3.01156	0.115006			0.0446581	0.127327			0.0446581	0.127327			0.0446581	0.127327
0.0495424	3.07477	0.117775			0.0453559	0.123922			0.0453559	0.123922			0.0453559	0.123922
0.0502401	2.99627	0.107703			0.0460536	0.120433			0.0460536	0.120433			0.0460536	0.120433
0.0509379	2.95904	0.112638			0.0467514	0.122095			0.0467514	0.122095			0.0467514	0.122095
0.0516356	2.89621	0.113716			0.0474491	0.115183			0.0474491	0.115183			0.0474491	0.115183
0.0523333	2.93601	0.111933			0.0481469	0.11991			0.0481469	0.11991			0.0481469	0.11991
0.0530311	2.83602	0.108981			0.0488446	0.115006			0.0488446	0.115006			0.0488446	0.115006
0.0537288	2.79677	0.108601			0.0495424	0.117775			0.0495424	0.117775			0.0495424	0.117775
0.0544265	2.82082	0.107829			0.0502401	0.107703			0.0502401	0.107703			0.0502401	0.107703
0.0551243	2.78188	0.10999			0.0509379	0.112638			0.0509379	0.112638			0.0509379	0.112638
0.055822	2.7435	0.108129			0.0516356	0.113716			0.0516356	0.113716			0.0516356	0.113716
0.0565197	2.68693	0.108013			0.0523333	0.111933			0.0523333	0.111933			0.0523333	0.111933
0.0572175	2.62889	0.101058			0.0530311	0.108981			0.0530311	0.108981			0.0530311	0.108981
0.0579152	2.67382	0.106144			0.0537288	0.108601			0.0537288	0.108601			0.0537288	0.108601
0.0586129	2.58518	0.103666			0.0544265	0.107829			0.0544265	0.107829			0.0544265	0.107829
0.0593106	2.59548	0.102082			0.0551243	0.10999			0.0551243	0.10999			0.0551243	0.10999
0.0600084	2.52953	0.105822			0.055822	0.108129			0.055822	0.108129			0.055822	0.108129
0.0607061	2.55439	0.102816			0.0565197	0.108013			0.0565197	0.108013			0.0565197	0.108013
0.0614038	2.51219	0.103351			0.0572175	0.101058			0.0572175	0.101058			0.0572175	0.101058
0.0621015	2.44691	0.0965416			0.0579152	0.106144			0.0579152	0.106144			0.0579152	0.106144
0.0627992	2.36941	0.101915			0.0586129	0.103666			0.0586129	0.103666			0.0586129	0.103666
0.0634969	2.44518	0.0993034			0.0593106	0.102082			0.0593106	0.102082			0.0593106	0.102082
0.0641946	2.42492	0.0972133			0.0600084	0.105822			0.0600084	0.105822			0.0600084	0.105822
0.0648923	2.32393	0.0973807			0.0607061	0.102816			0.0607061	0.102816			0.0607061	0.102816
0.06559	2.35326	0.096602			0.0614038	0.103351			0.0614038	0.103351			0.0614038	0.103351
0.0662877	2.3114	0.0989003			0.0621015	0.0965416			0.0621015	0.0965416			0.0621015	0.0965416
0.0669854	2.28242	0.0951943			0.0627992	0.101915			0.0627992	0.101915			0.0627992	0.101915
0.0676831	2.24586	0.0935536			0.0634969	0.0993034			0.0634969	0.0993034			0.0634969	0.0993034
0.0683808	2.22671	0.0961118			0.0641946	0.0972133			0.0641946	0.0972133			0.0641946	0.0972133
0.0690785	2.16692	0.0933367			0.0648923	0.0973807			0.0648923	0.0973807			0.0648923	0.0973807
0.0697762	2.12365	0.0907465			0.06559	0.096602			0.06559	0.096602			0.06559	0.096602
0.0704739	2.11443	0.0914456			0.0662877	0.0989003			0.0662877	0.0989003			0.0662877	0.0989003
0.0711716	2.08076	0.0901874			0.0669854	0.0951943			0.0669854	0.0951943			0.0669854	0.0951943
0.0718693	2.0716	0.0907807			0.0676831	0.0935536			0.0676831	0.0935536			0.0676831	0.0935536
0.072567	2.04106	0.0895876			0.0683808	0.0961118			0.0683808	0.0961118			0.0683808	0.0961118
0.0732647	2.00059	0.0906977			0.0690785	0.0933367			0.0690785	0.0933367			0.0690785	0.0933367
0.0739623	1.9794	0.0841791			0.0697762	0.0907465			0.0697762	0.0907465			0.0697762	0.0907465
0.07466	1.97007	0.0889393			0.0704739	0.0914456			0.0704739	0.0914456			0.0704739	0.0914456
0.0753577	1.89804	0.0889448			0.0711716	0.0901874			0.0711716	0.0901874			0.0711716	0.0901874
0.0760553	1.92082	0.0865164			0.0718693	0.0907807			0.0718693	0.0907807			0.0718693	0.0907807
0.076753	1.85459	0.0845573			0.072567	0.0895876			0.072567	0.0895876			0.072567	0.0895876
0.0774507	1.87683	0.0808119			0.0732647	0.0906977			0.0732647	0.0906977			0.0732647	0.0906977
0.0781483	1.80444	0.0787725			0.0739623	0.0841791			0.0739623	0.0841791			0.0739623	0.0841791
0.078846	1.81683	0.0795254			0.07466	0.0889393			0.07466	0.0889393			0.07466	0.0889393
0.0795437	1.79609	0.0785628			0.0753577	0.0889448			0.0753577	0.0889448			0.0753577	0.0889448
0.0802413	1.71511	0.0800058			0.0760553	0.0865164			0.0760553	0.0865164			0.0760553	0.0865164
0.080939	1.6894	0.0795111			0.076753	0.0845573			0.076753	0.0845573			0.076753	0.0845573
0.0816366	1.66165	0.0773538			0.0774507	0.0808119			0.0774507	0.0808119			0.0774507	0.0808119
0.0823343	1.62566	0.0791391			0.0781483	0.0787725			0.0781483	0.0787725			0.0781483	0.0787725
0.0830319	1.6076	0.0775738			0.078846	0.0795254			0.078846	0.0795254			0.078846	0.0795254
0.0837296	1.61377	0.0759265			0.0795437	0.0785628			0.0795437	0.0785628			0.0795437	0.0785628
0.0844272	1.61096	0.0782066			0.0802413	0.0800058			0.0802413	0.0800058			0.0802413	0.0800058
0.0851249	1.54753	0.0788993			0.080939	0.0795111			0.080939	0.0795111			0.080939	0.0795111
0.0858225	1.57723	0.0748811			0.0816366	0.0773538			0.0816366	0.0773538			0.0816366	0.0773538
0.0865201	1.54422	0.0774566			0.0823343	0.0791391			0.0823343	0.0791391			0.0823343	0.0791391
0.0872177	1.51919	0.0751539			0.0830319	0.0775738			0.0830319	0.0775738			0.0830319	0.0775738
0.0879154	1.46336	0.0772411			0.0837296	0.0759265			0.0837296	0.0759265			0.0837296	0.0759265
0.088613	1.41928	0.0757152			0.0844272	0.0782066			0.0844272	0.0782066			0.0844272	0.0782066
0.0893106	1.44997	0.0751353			0.0851249	0.0788993			0.0851249	0.0788993			0.0851249	0.0788993
0.0900082	1.39041	0.0742061			0.0858225	0.0748811			0.0858225	0.0748811			0.0858225	0.0748811
0.0907059	1.41919	0.0747799			0.0865201	0.0774566			0.0865201	0.0774566			0.0865201	0.0774566
0.0914035	1.38633	0.0734088			0.0872177	0.0751539			0.0872177	0.0751539			0.0872177	0.0751539
0.0921011	1.35647	0.0706861			0.0879154	0.0772411			0.0879154	0.0772411			0.0879154	0.0772411
0.0927987	1.32989	0.0724242			0.088613	0.0757152			0.088613	0.0757152			0.088613	0.0757152
0.0934963	1.29765	0.0743722			0.0893106	0.0751353			0.0893106	0.0751353			0.0893106	0.0751353
0.0941939	1.30263	0.0708973			0.0900082	0.0742061			0.0900082	0.0742061			0.0900082	0.0742061
0.0948915	1.24947	0.0693751			0.0907059	0.0747799			0.0907059	0.0747799			0.0907059	0.0747799
0.0955891	1.2953	0.0707099			0.0914035	0.0734088			0.0914035	0.0734088			0.0914035	0.0734088
0.0962867	1.18324	0.0703152			0.0921011	0.0706861			0.0921011	0.0706861			0.0921011	0.0706861
0.0969843	1.26364	0.0724827			0.0927987	0.0724242			0.0927987	0.0724242			0.0927987	0.0724242
0.0976819	1.16225	0.0689018			0.0934963	0.0743722			0.0934963	0.0743722			0.0934963	0.0743722
0.0983795	1.172	0.0686397			0.0941939	0.0708973			0.0941939	0.0708973			0.0941939	0.0708973
0.099077	1.1498	0.0694183			0.0948915	0.0693751			0.0948915	0.0693751			0.0948915	0.0693751
0.0997746	1.14178	0.0692296			0.0955891	0.0707099			0.0955891	0.0707099			0.0955891	0.0707099
0.100472	1.16545	0.0687412			0.0962867	0.0703152			0.0962867	0.0703152			0.0962867	0.0703152
0.10117	1.09356	0.0679148			0.0969843	0.0724827			0.0969843	0.0724827			0.0969843	0.0724827
0.101867	1.06075	0.0689041			0.0976819	0.0689018			0.0976819	0.0689018			0.0976819	0.0689018
0.102565	1.08234	0.0686384			0.0983795	0.0686397			0.0983795	0.0686397			0.0983795	0.0686397
0.103262	1.02892	0.0673236			0.099077	0.0694183			0.099077	0.0694183			0.099077	0.0694183
0.10396	1.02602	0.0671739			0.0997746	0.0692296			0.0997746	0.0692296			0.0997746	0.0692296
0.104658	1.02276	0.0671198			0.100472	0.0687412			0.100472	0.0687412			0.100472	0.0687412
0.105355	0.978222	0.0666106			0.10117	0.0679148			0.10117	0.0679148			0.10117	0.0679148
0.106053	1.01374	0.0666314			0.101867	0.0689041			0.101867	0.0689041			0.101867	0.0689041
0.10675	0.934304	0.066952			0.102565	0.0686384			0.102565	0.0686384			0.102565	0.0686384
0.107448	0.920733	0.0638005			0.103262	0.0673236			0.103262	0.0673236			0.103262	0.0673236
0.108145	0.926276	0.066882			0.10396	0.0671739			0.10396	0.0671739			0.10396	0.0671739
0.108843	0.917827	0.0667833			0.104658	0.0671198			0.104658	0.0671198			0.104658	0.0671198
0.10954	0.924499	0.0637459			0.105355	0.0666106			0.105355	0.0666106			0.105355	0.0666106
0.110238	0.907684	0.066436			0.106053	0.0666314			0.106053	0.0666314			0.106053	0.0666314
0.110936	0.881215	0.0669893			0.10675	0.066952			0.10675	0.066952			0.10675	0.066952
0.111633	0.860572	0.0658842			0.107448	0.0638005			0.107448	0.0638005			0.107448	0.0638005
0.11233	0.867826	0.0635541			0.108145	0.066882			0.108145	0.066882			0.108145	0.066882
0.113028	0.832884	0.065381			0.108843	0.0667833			0.108843	0.0667833			0.108843	0.0667833
0.113725	0.790436	0.0666658			0.10954	0.0637459			0.10954	0.0637459			0.10954	0.0637459
0.114423	0.813776	0.0655456			0.110238	0.066436			0.110238	0.066436			0.110238	0.066436
0.115121	0.81925	0.065926			0.110936	0.0669893			0.110936	0.0669893			0.110936	0.0669893
0.115818	0.792422	0.0645698			0.111633	0.0658842			0.111633	0.0658842			0.111633	0.0658842
0.116516	0.778199	0.0648642			0.11233	0.0635541			0.11233	0.0635541			0.11233	0.0635541
0.117213	0.780665	0.0647363			0.113028	0.065381			0.113028	0.065381			0.113028	0.065381
0.117911	0.788955	0.0652883			0.113725	0.0666658			0.113725	0.0666658			0.113725	0.0666658
0.118608	0.729722	0.0633881			0.114423	0.0655456			0.114423	0.0655456			0.114423	0.0655456
0.119305	0.777011	0.0647284			0.115121	0.065926			0.115121	0.065926			0.115121	0.065926
0.120003	0.748703	0.0626655			0.115818	0.0645698			0.115818	0.0645698			0.115818	0.0645698
0.120701	0.716705	0.0601749			0.116516	0.0648642			0.116516	0.0648642			0.116516	0.0648642
0.121398	0.723087	0.0607879			0.117213	0.0647363			0.117213	0.0647363			0.117213	0.0647363
0.122095	0.700044	0.0614431			0.117911	0.0652883			0.117911	0.0652883			0.117911	0.0652883
0.122793	0.67363	0.0641679			0.118608	0.0633881			0.118608	0.0633881			0.118608	0.0633881
0.12349	0.694032	0.0635841			0.119305	0.0647284			0.119305	0.0647284			0.119305	0.0647284
0.124188	0.685453	0.06067			0.120003	0.0626655			0.120003	0.0626655			0.120003	0.0626655
0.124885	0.641422	0.0603878			0.120701	0.0601749			0.120701	0.0601749			0.120701	0.0601749
0.125583	0.656028	0.0628398			0.121398	0.0607879			0.121398	0.0607879			0.121398	0.0607879
0.12628	0.658894	0.063222			0.122095	0.0614431			0.122095	0.0614431			0.122095	0.0614431
0.126978	0.655389	0.0633334			0.122793	0.0641679			0.122793	0.0641679			0.122793	0.0641679
0.127675	0.650281	0.0625464			0.12349	0.0635841			0.12349	0.0635841			0.12349	0.0635841
0.128373	0.615498	0.0625858			0.124188	0.06067			0.124188	0.06067			0.124188	0.06067
0.12907	0.584518	0.0619279			0.124885	0.0603878			0.124885	0.0603878			0.124885	0.0603878
0.129767	0.555508	0.0635739			0.125583	0.0628398			0.125583	0.0628398			0.125583	0.0628398
0.130465	0.524499	0.0621804			0.12628	0.063222			0.12628	0.063222			0.12628	0.063222
0.131162	0.554596	0.0634631			0.126978	0.0633334			0.126978	0.0633334			0.126978	0.0633334
0.13186	0.574496	0.0643783			0.127675	0.0625464			0.127675	0.0625464			0.127675	0.0625464
0.132557	0.543003	0.0633975			0.128373	0.0625858			0.128373	0.0625858			0.128373	0.0625858
0.133254	0.525681	0.0632082			0.12907	0.0619279			0.12907	0.0619279			0.12907	0.0619279
0.133952	0.551082	0.0624117			0.129767	0.0635739			0.129767	0.0635739			0.129767	0.0635739
0.134649	0.49153	0.0619781			0.130465	0.0621804			0.130465	0.0621804			0.130465	0.0621804
0.135347	0.540814	0.0613964			0.131162	0.0634631			0.131162	0.0634631			0.131162	0.0634631
0.136044	0.529543	0.0625167			0.13186	0.0643783			0.13186	0.0643783			0.13186	0.0643783
0.136741	0.508793	0.0619707			0.132557	0.0633975			0.132557	0.0633975			0.132557	0.0633975
0.137439	0.486504	0.0633395			0.133254	0.0632082			0.133254	0.0632082			0.133254	0.0632082
0.138136	0.518578	0.0642781			0.133952	0.0624117			0.133952	0.0624117			0.133952	0.0624117
0.138833	0.479295	0.0622575			0.134649	0.0619781			0.134649	0.0619781			0.134649	0.0619781
0.139531	0.452224	0.0615734			0.135347	0.0613964			0.135347	0.0613964			0.135347	0.0613964
0.140228	0.470413	0.0629407			0.136044	0.0625167			0.136044	0.0625167			0.136044	0.0625167
0.140926	0.470442	0.0636835			0.136741	0.0619707			0.136741	0.0619707			0.136741	0.0619707
0.141623	0.402277	0.0604574			0.137439	0.0633395			0.137439	0.0633395			0.137439	0.0633395
0.14232	0.473259	0.0613974			0.138136	0.0642781			0.138136	0.0642781			0.138136	0.0642781
0.143018	0.438161	0.0627009			0.138833	0.0622575			0.138833	0.0622575			0.138833	0.0622575
0.143715	0.463837	0.0633844			0.139531	0.0615734			0.139531	0.0615734			0.139531	0.0615734
0.144412	0.432053	0.0627826			0.140228	0.0629407			0.140228	0.0629407			0.140228	0.0629407
0.14511	0.455277	0.0624589			0.140926	0.0636835			0.140926	0.0636835			0.140926	0.0636835
0.145807	0.424271	0.0619026			0.141623	0.0604574			0.141623	0.0604574			0.141623	0.0604574
0.146504	0.433807	0.0632589			0.14232	0.0613974			0.14232	0.0613974			0.14232	0.0613974
0.147202	0.408103	0.0611115			0.143018	0.0627009			0.143018	0.0627009			0.143018	0.0627009
0.147899	0.450187	0.0628289			0.143715	0.0633844			0.143715	0.0633844			0.143715	0.0633844
0.148596	0.430602	0.0633722			0.144412	0.0627826			0.144412	0.0627826			0.144412	0.0627826
0.149294	0.358815	0.0627546			0.14511	0.0624589			0.14511	0.0624589			0.14511	0.0624589
0.149991	0.408299	0.06242			0.145807	0.0619026			0.145807	0.0619026			0.145807	0.0619026
0.150688	0.40891	0.0616432			0.146504	0.0632589			0.146504	0.0632589			0.146504	0.0632589
0.151386	0.377049	0.0616956			0.147202	0.0611115			0.147202	0.0611115			0.147202	0.0611115
0.152083	0.374796	0.0621106			0.147899	0.0628289			0.147899	0.0628289			0.147899	0.0628289
0.15278	0.390422	0.0621589			0.148596	0.0633722			0.148596	0.0633722			0.148596	0.0633722
0.153477	0.347518	0.0611782			0.149294	0.0627546			0.149294	0.0627546			0.149294	0.0627546
0.154175	0.347039	0.0602773			0.149991	0.06242			0.149991	0.06242			0.149991	0.06242
0.154872	0.337619	0.0624232			0.150688	0.0616432			0.150688	0.0616432			0.150688	0.0616432
0.155569	0.378512	0.0637516			0.151386	0.0616956			0.151386	0.0616956			0.151386	0.0616956
0.156266	0.328867	0.0626956			0.152083	0.0621106			0.152083	0.0621106			0.152083	0.0621106
0.156964	0.347085	0.0609009			0.15278	0.0621589			0.15278	0.0621589			0.15278	0.0621589
0.157661	0.326801	0.0619286			0.153477	0.0611782			0.153477	0.0611782			0.153477	0.0611782
0.158358	0.316164	0.062757			0.154175	0.0602773			0.154175	0.0602773			0.154175	0.0602773
0.159055	0.318432	0.0605674			0.154872	0.0624232			0.154872	0.0624232			0.154872	0.0624232
0.159753	0.348274	0.0615061			0.155569	0.0637516			0.155569	0.0637516			0.155569	0.0637516
0.16045	0.333083	0.0625781			0.156266	0.0626956			0.156266	0.0626956			0.156266	0.0626956
0.161147	0.286816	0.0613076			0.156964	0.0609009			0.156964	0.0609009			0.156964	0.0609009
0.161844	0.315571	0.0618816			0.157661	0.0619286			0.157661	0.0619286			0.157661	0.0619286
0.162542	0.288521	0.0592717			0.158358	0.062757			0.158358	0.062757			0.158358	0.062757
0.163239	0.296033	0.0568921			0.159055	0.0605674			0.159055	0.0605674			0.159055	0.0605674
0.163936	0.287797	0.0581202			0.159753	0.0615061			0.159753	0.0615061			0.159753	0.0615061
0.164633	0.304214	0.0602021			0.16045	0.0625781			0.16045	0.0625781			0.16045	0.0625781
0.16533	0.27995	0.0589609			0.161147	0.0613076			0.161147	0.0613076			0.161147	0.0613076
0.166028	0.287807	0.0611031			0.161844	0.0618816			0.161844	0.0618816			0.161844	0.0618816
0.166725	0.294512	0.0597286			0.162542	0.0592717			0.162542	0.0592717			0.162542	0.0592717
0.167422	0.274202	0.0608067			0.163239	0.0568921			0.163239	0.0568921			0.163239	0.0568921
0.168119	0.264838	0.0594635			0.163936	0.0581202			0.163936	0.0581202			0.163936	0.0581202
0.168816	0.273255	0.0590482			0.164633	0.0602021			0.164633	0.0602021			0.164633	0.0602021
0.169513	0.280602	0.0603664			0.16533	0.0589609			0.16533	0.0589609			0.16533	0.0589609
0.170211	0.254917	0.0598265			0.166028	0.0611031			0.166028	0.0611031			0.166028	0.0611031
0.170908	0.240843	0.0612164			0.166725	0.0597286			0.166725	0.0597286			0.166725	0.0597286
0.171605	0.2626	0.0610853			0.167422	0.0608067			0.167422	0.0608067			0.167422	0.0608067
0.172302	0.252551	0.0608539			0.168119	0.0594635			0.168119	0.0594635			0.168119	0.0594635
0.172999	0.256941	0.0625029			0.168816	0.0590482			0.168816	0.0590482			0.168816	0.0590482
0.173696	0.252635	0.0615682			0.169513	0.0603664			0.169513	0.0603664			0.169513	0.0603664
0.174393	0.231279	0.0614499			0.170211	0.0598265			0.170211	0.0598265			0.170211	0.0598265
0.175091	0.202853	0.0623548			0.170908	0.0612164			0.170908	0.0612164			0.170908	0.0612164
0.175788	0.213486	0.0610518			0.171605	0.0610853			0.171605	0.0610853			0.171605	0.0610853
0.176485	0.230283	0.0616014			0.172302	0.0608539			0.172302	0.0608539			0.172302	0.0608539
0.177182	0.219564	0.0594718			0.172999	0.0625029			0.172999	0.0625029			0.172999	0.0625029
0.177879	0.229269	0.0594698			0.173696	0.0615682			0.173696	0.0615682			0.173696	0.0615682
0.178576	0.19542	0.0608039			0.174393	0.0614499			0.174393	0.0614499			0.174393	0.0614499
0.179273	0.176883	0.0596901			0.175091	0.0623548			0.175091	0.0623548			0.175091	0.0623548
0.17997	0.210397	0.0594618			0.175788	0.0610518			0.175788	0.0610518			0.175788	0.0610518
0.180667	0.21278	0.0601732			0.176485	0.0616014			0.176485	0.0616014			0.176485	0.0616014
0.181364	0.209945	0.0590579			0.177182	0.0594718			0.177182	0.0594718			0.177182	0.0594718
0.182061	0.186197	0.0608079			0.177879	0.0594698			0.177879	0.0594698			0.177879	0.0594698
0.182758	0.168497	0.0614134			0.178576	0.0608039			0.178576	0.0608039			0.178576	0.0608039
0.183456	0.194495	0.0619051			0.179273	0.0596901			0.179273	0.0596901			0.179273	0.0596901
0.184153	0.202387	0.0619728			0.17997	0.0594618			0.17997	0.0594618			0.17997	0.0594618
0.18485	0.191507	0.0602322			0.180667	0.0601732			0.180667	0.0601732			0.180667	0.0601732
0.185547	0.142478	0.0605709			0.181364	0.0590579			0.181364	0.0590579			0.181364	0.0590579
0.186244	0.158156	0.0600598			0.182061	0.0608079			0.182061	0.0608079			0.182061	0.0608079
0.186941	0.189084	0.0606738			0.182758	0.0614134			0.182758	0.0614134			0.182758	0.0614134
0.187638	0.160417	0.0606065			0.183456	0.0619051			0.183456	0.0619051			0.183456	0.0619051
0.188335	0.182142	0.0606139			0.184153	0.0619728			0.184153	0.0619728			0.184153	0.0619728
0.189032	0.152005	0.0597688			0.18485	0.0602322			0.18485	0.0602322			0.18485	0.0602322
0.189729	0.16614	0.0594393			0.185547	0.0605709			0.185547	0.0605709			0.185547	0.0605709
0.190426	0.162135	0.0597795			0.186244	0.0600598			0.186244	0.0600598			0.186244	0.0600598
0.191123	0.169417	0.0599209			0.186941	0.0606738			0.186941	0.0606738			0.186941	0.0606738
0.19182	0.105673	0.0598207			0.187638	0.0606065			0.187638	0.0606065			0.187638	0.0606065
0.192517	0.156429	0.0599326			0.188335	0.0606139			0.188335	0.0606139			0.188335	0.0606139
0.193214	0.151024	0.0599243			0.189032	0.0597688			0.189032	0.0597688			0.189032	0.0597688
0.193911	0.149023	0.0594056			0.189729	0.0594393			0.189729	0.0594393			0.189729	0.0594393
0.194608	0.134058	0.0593241			0.190426	0.0597795			0.190426	0.0597795			0.190426	0.0597795
0.195305	0.136429	0.0606425			0.191123	0.0599209			0.191123	0.0599209			0.191123	0.0599209
0.196002	0.146583	0.0592444			0.19182	0.0598207			0.19182	0.0598207			0.19182	0.0598207
0.196699	0.0830228	0.0610889			0.192517	0.0599326			0.192517	0.0599326			0.192517	0.0599326
0.197396	0.0966186	0.0593638			0.193214	0.0599243			0.193214	0.0599243			0.193214	0.0599243
0.198092	0.116322	0.0596822			0.193911	0.0594056			0.193911	0.0594056			0.193911	0.0594056
0.198789	0.154029	0.0612798			0.194608	0.0593241			0.194608	0.0593241			0.194608	0.0593241
0.199486	0.132775	0.0602553			0.195305	0.0606425			0.195305	0.0606425			0.195305	0.0606425
0.200183	0.114288	0.0603972			0.196002	0.0592444			0.196002	0.0592444			0.196002	0.0592444
0.20088	0.120285	0.0591356			0.196699	0.0610889			0.196699	0.0610889			0.196699	0.0610889
0.201577	0.083486	0.0612546			0.197396	0.0593638			0.197396	0.0593638			0.197396	0.0593638
0.202274	0.121988	0.0593124			0.198092	0.0596822			0.198092	0.0596822			0.198092	0.0596822
0.202971	0.0901357	0.0603974			0.198789	0.0612798			0.198789	0.0612798			0.198789	0.0612798
0.203668	0.108232	0.0601172			0.199486	0.0602553			0.199486	0.0602553			0.199486	0.0602553
0.204365	0.0965201	0.057326			0.200183	0.0603972			0.200183	0.0603972			0.200183	0.0603972
0.205061	0.0845124	0.0573092			0.20088	0.0591356			0.20088	0.0591356			0.20088	0.0591356
0.205758	0.0915718	0.0538178			0.201577	0.0612546			0.201577	0.0612546			0.201577	0.0612546
0.206455	0.1249	0.0553554			0.202274	0.0593124			0.202274	0.0593124			0.202274	0.0593124
0.207152	0.138636	0.0566663			0.202971	0.0603974			0.202971	0.0603974			0.202971	0.0603974
0.207849	0.08501	0.0583901			0.203668	0.0601172			0.203668	0.0601172			0.203668	0.0601172
0.208546	0.0907053	0.0574682			0.204365	0.057326			0.204365	0.057326			0.204365	0.057326
0.209242	0.0804725	0.0564796			0.205061	0.0573092			0.205061	0.0573092			0.205061	0.0573092
0.209939	0.0909619	0.058429			0.205758	0.0538178			0.205758	0.0538178			0.205758	0.0538178
0.210636	0.0745229	0.0581156			0.206455	0.0553554			0.206455	0.0553554			0.206455	0.0553554
0.211333	0.0950828	0.0578702			0.207152	0.0566663			0.207152	0.0566663			0.207152	0.0566663
0.21203	0.0570053	0.05995			0.207849	0.0583901			0.207849	0.0583901			0.207849	0.0583901
0.212727	0.0458797	0.0576622			0.208546	0.0574682			0.208546	0.0574682			0.208546	0.0574682
0.213423	0.0540605	0.0598746			0.209242	0.0564796			0.209242	0.0564796			0.209242	0.0564796
0.21412	0.0502214	0.0583749			0.209939	0.058429			0.209939	0.058429			0.209939	0.058429
0.214817	0.0823192	0.0596785			0.210636	0.0581156			0.210636	0.0581156			0.210636	0.0581156
0.215514	0.0818325	0.0589342			0.211333	0.0578702			0.211333	0.0578702			0.211333	0.0578702
0.21621	0.0808085	0.0585749			0.21203	0.05995			0.21203	0.05995			0.21203	0.05995
0.216907	0.082096	0.0579355			0.212727	0.0576622			0.212727	0.0576622			0.212727	0.0576622
0.217604	0.043654	0.0587372			0.213423	0.0598746			0.213423	0.0598746			0.213423	0.0598746
0.218301	0.0641175	0.0579484			0.21412	0.0583749			0.21412	0.0583749			0.21412	0.0583749
0.218998	0.0511742	0.057743			0.214817	0.0596785			0.214817	0.0596785			0.214817	0.0596785
0.219694	0.0636083	0.058797			0.215514	0.0589342			0.215514	0.0589342			0.215514	0.0589342
0.220391	0.0635776	0.0583657			0.21621	0.0585749			0.21621	0.0585749			0.21621	0.0585749
0.221088	0.0523535	0.0576738			0.216907	0.0579355			0.216907	0.0579355			0.216907	0.0579355
0.221784	0.0496511	0.059361			0.217604	0.0587372			0.217604	0.0587372			0.217604	0.0587372
0.222481	0.0618529	0.0568791			0.218301	0.0579484			0.218301	0.0579484			0.218301	0.0579484
0.223178	0.0534967	0.0585102			0.218998	0.057743			0.218998	0.057743			0.218998	0.057743
0.223875	0.0819733	0.0587464			0.219694	0.058797			0.219694	0.058797			0.219694	0.058797
0.224571	0.0600716	0.0589704			0.220391	0.0583657			0.220391	0.0583657			0.220391	0.0583657
0.225268	0.0592773	0.057959			0.221088	0.0576738			0.221088	0.0576738			0.221088	0.0576738
0.225965	0.0332064	0.0580797			0.221784	0.059361			0.221784	0.059361			0.221784	0.059361
0.226661	0.0546133	0.0581879			0.222481	0.0568791			0.222481	0.0568791			0.222481	0.0568791
0.227358	0.0412572	0.0601557			0.223178	0.0585102			0.223178	0.0585102			0.223178	0.0585102
0.228054	0.0170419	0.0570168			0.223875	0.0587464			0.223875	0.0587464			0.223875	0.0587464
0.228751	0.0445179	0.0593081			0.224571	0.0589704			0.224571	0.0589704			0.224571	0.0589704
0.229448	0.0208356	0.0596663			0.225268	0.057959			0.225268	0.057959			0.225268	0.057959
0.230144	0.0270445	0.0590485			0.225965	0.0580797			0.225965	0.0580797			0.225965	0.0580797
0.230841	0.037587	0.0579795			0.226661	0.0581879			0.226661	0.0581879			0.226661	0.0581879
0.231538	0.0221321	0.0591281			0.227358	0.0601557			0.227358	0.0601557			0.227358	0.0601557
0.232234	0.0208894	0.0581605			0.228054	0.0570168			0.228054	0.0570168			0.228054	0.0570168
0.232931	0.06602	0.0592282			0.228751	0.0593081			0.228751	0.0593081			0.228751	0.0593081
0.233627	0.0298285	0.0602019			0.229448	0.0596663			0.229448	0.0596663			0.229448	0.0596663
0.234324	0.0126743	0.0581236			0.230144	0.0590485			0.230144	0.0590485			0.230144	0.0590485
0.235021	0.0271054	0.0586149			0.230841	0.0579795			0.230841	0.0579795			0.230841	0.0579795
0.235717	-0.0124338	0.0588192			0.231538	0.0591281			0.231538	0.0591281			0.231538	0.0591281
0.236414	0.0573203	0.058303			0.232234	0.0581605			0.232234	0.0581605			0.232234	0.0581605
0.23711	0.0474208	0.0585121			0.232931	0.0592282			0.232931	0.0592282			0.232931	0.0592282
0.237807	0.0121426	0.0583069			0.233627	0.0602019			0.233627	0.0602019			0.233627	0.0602019
0.238503	0.000933425	0.058191			0.234324	0.0581236			0.234324	0.0581236			0.234324	0.0581236
0.2392	0.00824684	0.0580024			0.235021	0.0586149			0.235021	0.0586149			0.235021	0.0586149
0.239897	0.0609857	0.0584848			0.235717	0.0588192			0.235717	0.0588192			0.235717	0.0588192
0.240593	0.0192438	0.0586363			0.236414	0.058303			0.236414	0.058303			0.236414	0.058303
0.241289	0.0102898	0.0606997			0.23711	0.0585121			0.23711	0.0585121			0.23711	0.0585121
0.241986	0.0327648	0.059812			0.237807	0.0583069			0.237807	0.0583069			0.237807	0.0583069
0.242682	0.0196139	0.0587725			0.238503	0.058191			0.238503	0.058191			0.238503	0.058191
0.243379	0.0227648	0.0589617			0.2392	0.0580024			0.2392	0.0580024			0.2392	0.0580024
0.244076	0.0116767	0.0587464			0.239897	0.0584848			0.239897	0.0584848			0.239897	0.0584848
0.244772	0.0291584	0.057906			0.240593	0.0586363			0.240593	0.0586363			0.240593	0.0586363
0.245468	0.016904	0.0589549			0.241289	0.0606997			0.241289	0.0606997			0.241289	0.0606997
0.246165	0.0168805	0.0573001			0.241986	0.059812			0.241986	0.059812			0.241986	0.059812
0.246861	0.0543105	0.0573807			0.242682	0.0587725			0.242682	0.0587725			0.242682	0.0587725
0.247558	-0.00489035	0.0561086			0.243379	0.0589617			0.243379	0.0589617			0.243379	0.0589617
0.248254	0.036113	0.0537665			0.244076	0.0587464			0.244076	0.0587464			0.244076	0.0587464
0.248951	0.0458301	0.0523864			0.244772	0.057906			0.244772	0.057906			0.244772	0.057906
0.249647	0.0201983	0.0551408			0.245468	0.0589549			0.245468	0.0589549			0.245468	0.0589549
0.250343	0.00862352	0.0556258			0.246165	0.0573001			0.246165	0.0573001			0.246165	0.0573001
0.25104	-0.00829856	0.0567451			0.246861	0.0573807			0.246861	0.0573807			0.246861	0.0573807
0.251736	0.0125569	0.0563345			0.247558	0.0561086			0.247558	0.0561086			0.247558	0.0561086
0.252433	0.0199533	0.057152			0.248254	0.0537665			0.248254	0.0537665			0.248254	0.0537665
0.253129	0.00276218	0.0566043			0.248951	0.0523864			0.248951	0.0523864			0.248951	0.0523864
0.253825	-0.0023826	0.0562287			0.249647	0.0551408			0.249647	0.0551408			0.249647	0.0551408
0.254522	-0.000773337	0.0571562			0.250343	0.0556258			0.250343	0.0556258			0.250343	0.0556258
0.255218	-0.00775565	0.057446			0.25104	0.0567451			0.25104	0.0567451			0.25104	0.0567451
0.255915	-0.00661322	0.0590614			0.251736	0.0563345			0.251736	0.0563345			0.251736	0.0563345
0.256611	0.00886506	0.0582948			0.252433	0.057152			0.252433	0.057152			0.252433	0.057152
0.257307	-0.000304897	0.0577973			0.253129	0.0566043			0.253129	0.0566043			0.253129	0.0566043
0.258004	-0.00446534	0.0596435			0.253825	0.0562287			0.253825	0.0562287			0.253825	0.0562287
0.2587	0.0243885	0.0581249			0.254522	0.0571562			0.254522	0.0571562			0.254522	0.0571562
0.259396	0.0233763	0.0581831			0.255218	0.057446			0.255218	0.057446			0.255218	0.057446
0.260093	0.00637717	0.0584293			0.255915	0.0590614			0.255915	0.0590614			0.255915	0.0590614
0.260789	0.0217805	0.0573841			0.256611	0.0582948			0.256611	0.0582948			0.256611	0.0582948
0.261485	0.0414835	0.0577647			0.257307	0.0577973			0.257307	0.0577973			0.257307	0.0577973
0.262181	-0.0147067	0.0588181			0.258004	0.0596435			0.258004	0.0596435			0.258004	0.0596435
0.262878	0.011197	0.0582654			0.2587	0.0581249			0.2587	0.0581249			0.2587	0.0581249
0.263574	0.0192036	0.0586837			0.259396	0.0581831			0.259396	0.0581831			0.259396	0.0581831
0.26427	-0.0252224	0.0597198			0.260093	0.0584293			0.260093	0.0584293			0.260093	0.0584293
0.264966	0.00121237	0.0581137			0.260789	0.0573841			0.260789	0.0573841			0.260789	0.0573841
0.265663	-0.0136992	0.0572525			0.261485	0.0577647			0.261485	0.0577647			0.261485	0.0577647
0.266359	0.0060099	0.0586889			0.262181	0.0588181			0.262181	0.0588181			0.262181	0.0588181
0.267055	0.00811857	0.0587485			0.262878	0.0582654			0.262878	0.0582654			0.262878	0.0582654
0.267751	-0.00537446	0.05773			0.263574	0.0586837			0.263574	0.0586837			0.263574	0.0586837
0.268448	-0.0143749	0.0571981			0.26427	0.0597198			0.26427	0.0597198			0.26427	0.0597198
0.269144	-0.0158985	0.0584744			0.264966	0.0581137			0.264966	0.0581137			0.264966	0.0581137
0.26984	-0.00243415	0.0581872			0.265663	0.0572525			0.265663	0.0572525			0.265663	0.0572525
0.270536	0.0237156	0.0585531			0.266359	0.0586889			0.266359	0.0586889			0.266359	0.0586889
0.271232	0.00448329	0.0568202			0.267055	0.0587485			0.267055	0.0587485			0.267055	0.0587485
0.271929	0.0464558	0.0576275			0.267751	0.05773			0.267751	0.05773			0.267751	0.05773
0.272625	0.00797655	0.058351			0.268448	0.0571981			0.268448	0.0571981			0.268448	0.0571981
0.273321	0.0384433	0.0581007			0.269144	0.0584744			0.269144	0.0584744			0.269144	0.0584744
0.274017	0.0346646	0.0587006			0.26984	0.0581872			0.26984	0.0581872			0.26984	0.0581872
0.274713	0.00499478	0.0587092			0.270536	0.0585531			0.270536	0.0585531			0.270536	0.0585531
0.275409	0.0362112	0.0581973			0.271232	0.0568202			0.271232	0.0568202			0.271232	0.0568202
0.276105	0.0402861	0.0575692			0.271929	0.0576275			0.271929	0.0576275			0.271929	0.0576275
0.276801	0.0679668	0.0589791			0.272625	0.058351			0.272625	0.058351			0.272625	0.058351
0.277498	0.00545891	0.0596329			0.273321	0.0581007			0.273321	0.0581007			0.273321	0.0581007
0.278194	-0.00484478	0.0567054			0.274017	0.0587006			0.274017	0.0587006			0.274017	0.0587006
0.27889	-0.00458877	0.059245			0.274713	0.0587092			0.274713	0.0587092			0.274713	0.0587092
0.279586	0.0462503	0.0568858			0.275409	0.0581973			0.275409	0.0581973			0.275409	0.0581973
0.280282	0.0256248	0.05919			0.276105	0.0575692			0.276105	0.0575692			0.276105	0.0575692
0.280978	0.0275152	0.0574477			0.276801	0.0589791			0.276801	0.0589791			0.276801	0.0589791
0.281674	0.0261428	0.0579238			0.277498	0.0596329			0.277498	0.0596329			0.277498	0.0596329
0.28237	0.0182647	0.0586285			0.278194	0.0567054			0.278194	0.0567054			0.278194	0.0567054
0.283066	0.029467	0.0571715			0.27889	0.059245			0.27889	0.059245			0.27889	0.059245
0.283762	0.0171193	0.0590927			0.279586	0.0568858			0.279586	0.0568858			0.279586	0.0568858
0.284458	0.00452573	0.0576161			0.280282	0.05919			0.280282	0.05919			0.280282	0.05919
0.285154	0.0291844	0.0580739			0.280978	0.0574477			0.280978	0.0574477			0.280978	0.0574477
0.28585	0.0122029	0.0578659			0.281674	0.0579238			0.281674	0.0579238			0.281674	0.0579238
0.286546	0.00372917	0.0573226			0.28237	0.0586285			0.28237	0.0586285			0.28237	0.0586285
0.287242	0.0382977	0.0585604			0.283066	0.0571715			0.283066	0.0571715			0.283066	0.0571715
0.287938	0.0175982	0.0583636			0.283762	0.0590927			0.283762	0.0590927			0.283762	0.0590927
0.288634	0.00765662	0.0587067			0.284458	0.0576161			0.284458	0.0576161			0.284458	0.0576161
0.28933	0.00887792	0.0575068			0.285154	0.0580739			0.285154	0.0580739			0.285154	0.0580739
0.290026	0.0185909	0.054591			0.28585	0.0578659			0.28585	0.0578659			0.28585	0.0578659
0.290722	-0.00431753	0.0506621			0.286546	0.0573226			0.286546	0.0573226			0.286546	0.0573226
0.291418	0.00528677	0.0521185			0.287242	0.0585604			0.287242	0.0585604			0.287242	0.0585604
0.292114	0.00429663	0.0550842			0.287938	0.0583636			0.287938	0.0583636			0.287938	0.0583636
0.29281	-0.000570967	0.0558817			0.288634	0.0587067			0.288634	0.0587067			0.288634	0.0587067
0.293505	-0.00360775	0.0565186			0.28933	0.0575068			0.28933	0.0575068			0.28933	0.0575068
0.294201	-0.0220261	0.0570311			0.290026	0.054591			0.290026	0.054591			0.290026	0.054591
0.294897	-0.0053625	0.0561845			0.290722	0.0506621			0.290722	0.0506621			0.290722	0.0506621
0.295593	-0.00361632	0.0568018			0.291418	0.0521185			0.291418	0.0521185			0.291418	0.0521185
0.296289	-0.0235682	0.0562056			0.292114	0.0550842			0.292114	0.0550842			0.292114	0.0550842
0.296985	0.0690183	0.057093			0.29281	0.0558817			0.29281	0.0558817			0.29281	0.0558817
0.297681	0.0529737	0.057939			0.293505	0.0565186			0.293505	0.0565186			0.293505	0.0565186
0.298376	-0.0316383	0.0574955			0.294201	0.0570311			0.294201	0.0570311			0.294201	0.0570311
0.299072	0.0179228	0.0581235			0.294897	0.0561845			0.294897	0.0561845			0.294897	0.0561845
0.299768	0.00646091	0.057895			0.295593	0.0568018			0.295593	0.0568018			0.295593	0.0568018
0.300464	0.019596	0.0566289			0.296289	0.0562056			0.296289	0.0562056			0.296289	0.0562056
0.30116	-0.00417136	0.0589067			0.296985	0.057093			0.296985	0.057093			0.296985	0.057093
0.301855	0.00899879	0.0574313			0.297681	0.057939			0.297681	0.057939			0.297681	0.057939
0.302551	0.0127882	0.0579263			0.298376	0.0574955			0.298376	0.0574955			0.298376	0.0574955
0.303247	0.0299202	0.0577185			0.299072	0.0581235			0.299072	0.0581235			0.299072	0.0581235
0.303943	0.0339346	0.0575137			0.299768	0.057895			0.299768	0.057895			0.299768	0.057895
0.304638	0.000866789	0.0567292			0.300464	0.0566289			0.300464	0.0566289			0.300464	0.0566289
0.305334	0.0369163	0.0566897			0.30116	0.0589067			0.30116	0.0589067			0.30116	0.0589067
0.30603	0.0122516	0.0575741			0.301855	0.0574313			0.301855	0.0574313			0.301855	0.0574313
0.306726	0.015613	0.0572053			0.302551	0.0579263			0.302551	0.0579263			0.302551	0.0579263
0.307421	0.0190527	0.0584498			0.303247	0.0577185			0.303247	0.0577185			0.303247	0.0577185
0.308117	0.0434814	0.057477			0.303943	0.0575137			0.303943	0.0575137			0.303943	0.0575137
0.308813	0.0369578	0.0580102			0.304638	0.0567292			0.304638	0.0567292			0.304638	0.0567292
0.309509	0.0151869	0.0578383			0.305334	0.0566897			0.305334	0.0566897			0.305334	0.0566897
0.310204	0.0030492	0.0580019			0.30603	0.0575741			0.30603	0.0575741			0.30603	0.0575741
0.3109	0.0229187	0.0583439			0.306726	0.0572053			0.306726	0.0572053			0.306726	0.0572053
0.311596	-0.00163403	0.0584454			0.307421	0.0584498			0.307421	0.0584498			0.307421	0.0584498
0.312291	0.00375565	0.0575507			0.308117	0.057477			0.308117	0.057477			0.308117	0.057477
0.312987	0.0249289	0.0581271			0.308813	0.0580102			0.308813	0.0580102			0.308813	0.0580102
0.313682	0.0161841	0.0571472			0.309509	0.0578383			0.309509	0.0578383			0.309509	0.0578383
0.314378	0.01082	0.057713			0.310204	0.0580019			0.310204	0.0580019			0.310204	0.0580019
0.315074	0.0237537	0.0576387			0.3109	0.0583439			0.3109	0.0583439			0.3109	0.0583439
0.315769	-0.00305045	0.0577122			0.311596	0.0584454			0.311596	0.0584454			0.311596	0.0584454
0.316465	-0.0154962	0.0582753			0.312291	0.0575507			0.312291	0.0575507			0.312291	0.0575507
0.31716	-0.0333849	0.0573974			0.312987	0.0581271			0.312987	0.0581271			0.312987	0.0581271
0.317856	0.020412	0.0588037			0.313682	0.0571472			0.313682	0.0571472			0.313682	0.0571472
0.318551	0.00149155	0.0573788			0.314378	0.057713			0.314378	0.057713			0.314378	0.057713
0.319247	-0.0104428	0.0586097			0.315074	0.0576387			0.315074	0.0576387			0.315074	0.0576387
0.319943	0.00830388	0.0569619			0.315769	0.0577122			0.315769	0.0577122			0.315769	0.0577122
0.320638	0.0271731	0.058126			0.316465	0.0582753			0.316465	0.0582753			0.316465	0.0582753
0.321334	-0.00128277	0.058117			0.31716	0.0573974			0.31716	0.0573974			0.31716	0.0573974
0.322029	0.0107801	0.0574457			0.317856	0.0588037			0.317856	0.0588037			0.317856	0.0588037
0.322725	0.0256934	0.058255			0.318551	0.0573788			0.318551	0.0573788			0.318551	0.0573788
0.32342	-0.0148811	0.0581051			0.319247	0.0586097			0.319247	0.0586097			0.319247	0.0586097
0.324116	0.0298904	0.0558608			0.319943	0.0569619			0.319943	0.0569619			0.319943	0.0569619
0.324811	-0.0358179	0.0579308			0.320638	0.058126			0.320638	0.058126			0.320638	0.058126
0.325507	0.0100117	0.0578931			0.321334	0.058117			0.321334	0.058117			0.321334	0.058117
0.326202	-0.0114977	0.058185			0.322029	0.0574457			0.322029	0.0574457			0.322029	0.0574457
0.326898	-0.00766385	0.0578058			0.322725	0.058255			0.322725	0.058255			0.322725	0.058255
0.327593	0.0148612	0.057759			0.32342	0.0581051			0.32342	0.0581051			0.32342	0.0581051
0.328288	0.00228264	0.056386			0.324116	0.0558608			0.324116	0.0558608			0.324116	0.0558608
0.328984	0.017622	0.0582102			0.324811	0.0579308			0.324811	0.0579308			0.324811	0.0579308
0.329679	-0.0133333	0.0575982			0.325507	0.0578931			0.325507	0.0578931			0.325507	0.0578931
0.330375	0.00490723	0.0574947			0.326202	0.058185			0.326202	0.058185			0.326202	0.058185
0.33107	0.0094284	0.057828			0.326898	0.0578058			0.326898	0.0578058			0.326898	0.0578058
0.331765	0.0109365	0.0579919			0.327593	0.057759			0.327593	0.057759			0.327593	0.057759
0.332461	0.0119447	0.0604393			0.328288	0.056386			0.328288	0.056386			0.328288	0.056386
0.333156	0.00962241	0.0703433			0.328984	0.0582102			0.328984	0.0582102			0.328984	0.0582102
0.333851	0.0109347	0.0805237			0.329679	0.0575982			0.329679	0.0575982			0.329679	0.0575982
0.334547	-0.0325903	0.0864677			0.330375	0.0574947			0.330375	0.0574947			0.330375	0.0574947
0.335242	0.0113503	0.0986772			0.33107	0.057828			0.33107	0.057828			0.33107	0.057828
0.335937	0.0447357	0.108249			0.331765	0.0579919			0.331765	0.0579919			0.331765	0.0579919
0.336633	0.00125806	0.118837			0.332461	0.0604393			0.332461	0.0604393			0.332461	0.0604393
0.337328	0.0442115	0.131301			0.333156	0.0703433			0.333156	0.0703433			0.333156	0.0703433
0.338023	0.0849077	0.137442			0.333851	0.0805237			0.333851	0.0805237			0.333851	0.0805237
0.338718	0.0238477	0.151633			0.334547	0.0864677			0.334547	0.0864677			0.334547	0.0864677
					0.335242	0.0986772			0.335242	0.0986772			0.335242	0.0986772
					0.335937	0.108249			0.335937	0.108249			0.335937	0.108249
					0.336633	0.118837			0.336633	0.118837			0.336633	0.118837
					0.337328	0.131301			0.337328	0.131301			0.337328	0.131301
					0.338023	0.137442			0.338023	0.137442			0.338023	0.137442
					0.338718	0.151633			0.338718	0.151633			0.338718	0.151633
