# Supplementary material for: Structure analysis suggests Ess1 isomerizes the carboxy-terminal domain of RNA polymerase II via a bivalent anchoring mechanism
Source: Commun Biol. 2021 Mar 25;4:398. doi: 10.1038/s42003-021-01906-8 (PMC7994582; doi:10.1038/s42003-021-01906-8)
Supplement: Supplementary file 5 — Supplementary Data 1 [file 42003_2021_1906_MOESM5_ESM.zip › RAW data sets/Fig_3 source data and fit lines.xlsx]

## Sheet: norm fits compiled
1R-CTD			[1R CTD] (μM) (FIT X)	Normalized FA (FIT Y)		2R-CTD			[2R CTD] (μM) (FIT X)	Normalized FA (FIT Y)		3R-CTD			[3R CTD] (μM) (FIT X)	Normalized FA (FIT Y)		4R-CTD			[4R CTD] (μM) (FIT X)	Normalized FA (FIT Y)		5R-CTD			[5R CTD] (μM) (FIT X)	Normalized FA (FIT Y)
[1R CTD] (μM)	Normalized Anisotropy	Standard Deviation	0	0.9716		[2R CTD] (μM)	Normalized Anisotropy	Standard Deviation	0	1.0012		[3R CTD] (μM)	Normalized Anisotropy	Standard Deviation	0	0.983		[4R CTD] (μM)	Normalized Anisotropy	Standard Deviation	0	1		[5R CTD] (μM)	Normalized Anisotropy	Standard Deviation	0	0.9995
0	1	0.0234666	2.1875	0.9716		0	1	0.0234666	0.9141	0.9987		0	1	0.0132593	0.5918	0.9827		0	1	0.0234666	0.7918	0.9994		0	1	0.0234666	1.1797	0.9978
21	0.958653	0.028531	4.375	0.9716		29.25	0.839929	0.00816302	1.8281	0.9949		0.625	0.969461	0.0161982	1.1836	0.9821		34.2	0.729474	0.0626108	1.5836	0.9981		37.75	0.719433	0.0602481	2.3594	0.9941
42	0.953337	0.00463774	6.5625	0.9716		58.5	0.69049	0.0109179	2.7422	0.9906		1.25	0.975958	0.00239097	1.7754	0.9813		68.4	0.568222	0.0149829	2.3754	0.9961		75.5	0.578854	0.0632014	3.5391	0.9891
84	0.958063	0.0422363	8.75	0.9715		117	0.595393	0.0258004	3.6563	0.9859		2.5	0.959064	0.0178408	2.3672	0.9804		136.8	0.477259	0.0193136	3.1672	0.9934		151	0.452451	0.00319522	4.7188	0.983
168	0.904903	0.0620201	10.9375	0.9715		234	0.487301	0.0460927	4.5703	0.9809		5	0.996101	0.0369591	2.959	0.9792		202.7	0.458358	0.020466	3.959	0.9901		302	0.439457	0.0350815	5.8984	0.976
280	0.803308	0.0696988	13.125	0.9715					5.4844	0.9756		10	0.965562	0.0304932	3.5508	0.9779					4.7508	0.9863					7.0781	0.9683
336	0.763733	0.00502339	15.3125	0.9715					6.3984	0.9702		25.25	0.873294	0.0132034	4.1426	0.9765					5.5426	0.982					8.2578	0.9598
560	0.698169	0.0720614	17.5	0.9714					7.3125	0.9647		50.5	0.77258	0.0158609	4.7344	0.975					6.3344	0.9772					9.4375	0.9509
			19.6875	0.9713					8.2266	0.9591		151.5	0.5718	0.0223587	5.3262	0.9734					7.1262	0.972					10.6172	0.9415
			21.875	0.9713					9.1406	0.9534					5.918	0.9716					7.918	0.9665					11.7969	0.9318
			24.0625	0.9712					10.0547	0.9476					6.5098	0.9697					8.7098	0.9605					12.9766	0.9218
			26.25	0.9711					10.9688	0.9418					7.1016	0.9678					9.5016	0.9543					14.1563	0.9117
			28.4375	0.9709					11.8828	0.936					7.6934	0.9658					10.2934	0.9477					15.3359	0.9014
			30.625	0.9708					12.7969	0.9302					8.2852	0.9637					11.0852	0.9409					16.5156	0.891
			32.8125	0.9706					13.7109	0.9243					8.877	0.9615					11.877	0.9339					17.6953	0.8806
			35	0.9705					14.625	0.9185					9.4688	0.9592					12.6687	0.9267					18.875	0.8702
			37.1875	0.9703					15.5391	0.9127					10.0605	0.9569					13.4605	0.9194					20.0547	0.8598
			39.375	0.97					16.4531	0.907					10.6523	0.9545					14.2523	0.9119					21.2344	0.8495
			41.5625	0.9698					17.3672	0.9013					11.2441	0.952					15.0441	0.9042					22.4141	0.8394
			43.75	0.9695					18.2813	0.8956					11.8359	0.9495					15.8359	0.8966					23.5938	0.8293
			45.9375	0.9692					19.1953	0.8899					12.4277	0.947					16.6277	0.8888					24.7734	0.8194
			48.125	0.9689					20.1094	0.8843					13.0195	0.9444					17.4195	0.881					25.9531	0.8097
			50.3125	0.9685					21.0234	0.8788					13.6113	0.9417					18.2113	0.8732					27.1328	0.8002
			52.5	0.9682					21.9375	0.8733					14.2031	0.939					19.0031	0.8654					28.3125	0.7908
			54.6875	0.9677					22.8516	0.8679					14.7949	0.9363					19.7949	0.8576					29.4922	0.7817
			56.875	0.9673					23.7656	0.8626					15.3867	0.9335					20.5867	0.8498					30.6719	0.7728
			59.0625	0.9668					24.6797	0.8573					15.9785	0.9307					21.3785	0.842					31.8516	0.764
			61.25	0.9663					25.5938	0.852					16.5703	0.9279					22.1703	0.8344					33.0313	0.7555
			63.4375	0.9658					26.5078	0.8469					17.1621	0.925					22.9621	0.8267					34.2109	0.7472
			65.625	0.9653					27.4219	0.8418					17.7539	0.9222					23.7539	0.8192					35.3906	0.7391
			67.8125	0.9647					28.3359	0.8367					18.3457	0.9193					24.5457	0.8118					36.5703	0.7312
			70	0.964					29.25	0.8318					18.9375	0.9163					25.3375	0.8044					37.75	0.7236
			72.1875	0.9634					30.1641	0.8269					19.5293	0.9134					26.1293	0.7971					38.9297	0.7161
			74.375	0.9627					31.0781	0.822					20.1211	0.9104					26.9211	0.79					40.1094	0.7089
			76.5625	0.962					31.9922	0.8173					20.7129	0.9075					27.7129	0.7829					41.2891	0.7018
			78.75	0.9612					32.9063	0.8126					21.3047	0.9045					28.5047	0.776					42.4688	0.695
			80.9375	0.9604					33.8203	0.8079					21.8965	0.9015					29.2965	0.7692					43.6484	0.6883
			83.125	0.9596					34.7344	0.8034					22.4883	0.8985					30.0883	0.7625					44.8281	0.6819
			85.3125	0.9587					35.6484	0.7989					23.0801	0.8955					30.8801	0.7559					46.0078	0.6756
			87.5	0.9578					36.5625	0.7945					23.6719	0.8925					31.6719	0.7495					47.1875	0.6696
			89.6875	0.9569					37.4766	0.7901					24.2637	0.8895					32.4637	0.7431					48.3672	0.6637
			91.875	0.9559					38.3906	0.7858					24.8555	0.8865					33.2555	0.737					49.5469	0.6579
			94.0625	0.9549					39.3047	0.7816					25.4473	0.8835					34.0473	0.7309					50.7266	0.6524
			96.25	0.9538					40.2188	0.7774					26.0391	0.8805					34.8391	0.725					51.9063	0.647
			98.4375	0.9527					41.1328	0.7734					26.6309	0.8775					35.6309	0.7191					53.0859	0.6417
			100.625	0.9516					42.0469	0.7693					27.2227	0.8745					36.4227	0.7135					54.2656	0.6367
			102.812	0.9505					42.9609	0.7653					27.8145	0.8715					37.2145	0.7079					55.4453	0.6317
			105	0.9493					43.875	0.7614					28.4063	0.8685					38.0063	0.7025					56.625	0.6269
			107.188	0.9481					44.7891	0.7576					28.998	0.8655					38.798	0.6971					57.8047	0.6223
			109.375	0.9468					45.7031	0.7538					29.5898	0.8625					39.5898	0.6919					58.9844	0.6178
			111.562	0.9455					46.6172	0.7501					30.1816	0.8595					40.3816	0.6869					60.1641	0.6134
			113.75	0.9442					47.5313	0.7464					30.7734	0.8566					41.1734	0.6819					61.3438	0.6092
			115.938	0.9428					48.4453	0.7428					31.3652	0.8536					41.9652	0.6771					62.5234	0.605
			118.125	0.9414					49.3594	0.7392					31.957	0.8507					42.757	0.6724					63.7031	0.601
			120.312	0.94					50.2734	0.7357					32.5488	0.8478					43.5488	0.6677					64.8828	0.5971
			122.5	0.9386					51.1875	0.7323					33.1406	0.8449					44.3406	0.6632					66.0625	0.5933
			124.688	0.9371					52.1016	0.7289					33.7324	0.842					45.1324	0.6588					67.2422	0.5897
			126.875	0.9355					53.0156	0.7255					34.3242	0.8391					45.9242	0.6545					68.4219	0.5861
			129.062	0.934					53.9297	0.7222					34.916	0.8362					46.716	0.6503					69.6016	0.5826
			131.25	0.9324					54.8438	0.719					35.5078	0.8334					47.5078	0.6463					70.7813	0.5793
			133.438	0.9308					55.7578	0.7158					36.0996	0.8306					48.2996	0.6423					71.9609	0.576
			135.625	0.9292					56.6719	0.7127					36.6914	0.8277					49.0914	0.6384					73.1406	0.5728
			137.812	0.9275					57.5859	0.7096					37.2832	0.8249					49.8832	0.6346					74.3203	0.5697
			140	0.9258					58.5	0.7065					37.875	0.8222					50.675	0.6308					75.5	0.5667
			142.188	0.9241					59.4141	0.7036					38.4668	0.8194					51.4668	0.6272					76.6797	0.5637
			144.375	0.9224					60.3281	0.7006					39.0586	0.8167					52.2586	0.6237					77.8594	0.5609
			146.562	0.9206					61.2422	0.6977					39.6504	0.8139					53.0504	0.6202					79.0391	0.5581
			148.75	0.9188					62.1563	0.6948					40.2422	0.8112					53.8422	0.6169					80.2188	0.5554
			150.938	0.917					63.0703	0.692					40.834	0.8085					54.634	0.6136					81.3984	0.5528
			153.125	0.9152					63.9844	0.6892					41.4258	0.8059					55.4258	0.6104					82.5781	0.5502
			155.312	0.9133					64.8984	0.6865					42.0176	0.8032					56.2176	0.6072					83.7578	0.5477
			157.5	0.9114					65.8125	0.6838					42.6094	0.8006					57.0094	0.6042					84.9375	0.5453
			159.688	0.9096					66.7266	0.6812					43.2012	0.798					57.8012	0.6012					86.1172	0.5429
			161.875	0.9076					67.6406	0.6786					43.793	0.7954					58.593	0.5983					87.2969	0.5406
			164.062	0.9057					68.5547	0.676					44.3848	0.7928					59.3848	0.5954					88.4766	0.5384
			166.25	0.9038					69.4688	0.6735					44.9766	0.7903					60.1766	0.5927					89.6563	0.5362
			168.438	0.9018					70.3828	0.671					45.5684	0.7878					60.9684	0.5899					90.8359	0.534
			170.625	0.8999					71.2969	0.6685					46.1602	0.7853					61.7602	0.5873					92.0156	0.532
			172.812	0.8979					72.2109	0.6661					46.752	0.7828					62.552	0.5847					93.1953	0.5299
			175	0.8959					73.125	0.6637					47.3438	0.7803					63.3438	0.5822					94.375	0.5279
			177.188	0.8939					74.0391	0.6613					47.9355	0.7779					64.1355	0.5797					95.5547	0.526
			179.375	0.8919					74.9531	0.659					48.5273	0.7755					64.9273	0.5773					96.7344	0.5241
			181.562	0.8899					75.8672	0.6567					49.1191	0.7731					65.7191	0.5749					97.9141	0.5223
			183.75	0.8878					76.7813	0.6545					49.7109	0.7707					66.5109	0.5726					99.0938	0.5205
			185.938	0.8858					77.6953	0.6523					50.3027	0.7683					67.3027	0.5704					100.273	0.5187
			188.125	0.8838					78.6094	0.6501					50.8945	0.766					68.0945	0.5682					101.453	0.517
			190.312	0.8817					79.5234	0.6479					51.4863	0.7637					68.8863	0.566					102.633	0.5154
			192.5	0.8797					80.4375	0.6458					52.0781	0.7614					69.6781	0.5639					103.812	0.5137
			194.688	0.8776					81.3516	0.6437					52.6699	0.7591					70.4699	0.5619					104.992	0.5121
			196.875	0.8756					82.2656	0.6417					53.2617	0.7569					71.2617	0.5599					106.172	0.5106
			199.062	0.8735					83.1797	0.6396					53.8535	0.7546					72.0535	0.5579					107.352	0.509
			201.25	0.8715					84.0938	0.6376					54.4453	0.7524					72.8453	0.556					108.531	0.5076
			203.438	0.8694					85.0078	0.6356					55.0371	0.7502					73.6371	0.5541					109.711	0.5061
			205.625	0.8674					85.9219	0.6337					55.6289	0.7481					74.4289	0.5523					110.891	0.5047
			207.812	0.8653					86.8359	0.6318					56.2207	0.7459					75.2207	0.5505					112.07	0.5033
			210	0.8633					87.75	0.6299					56.8125	0.7438					76.0125	0.5487					113.25	0.5019
			212.188	0.8612					88.6641	0.628					57.4043	0.7417					76.8043	0.547					114.43	0.5006
			214.375	0.8592					89.5781	0.6261					57.9961	0.7396					77.5961	0.5453					115.609	0.4993
			216.562	0.8572					90.4922	0.6243					58.5879	0.7375					78.3879	0.5436					116.789	0.498
			218.75	0.8552					91.4063	0.6225					59.1797	0.7355					79.1797	0.542					117.969	0.4968
			220.938	0.8531					92.3203	0.6208					59.7715	0.7334					79.9715	0.5404					119.148	0.4956
			223.125	0.8511					93.2344	0.619					60.3633	0.7314					80.7633	0.5389					120.328	0.4944
			225.312	0.8491					94.1484	0.6173					60.9551	0.7294					81.5551	0.5374					121.508	0.4932
			227.5	0.8471					95.0625	0.6156					61.5469	0.7275					82.3469	0.5359					122.688	0.4921
			229.688	0.8451					95.9766	0.6139					62.1387	0.7255					83.1387	0.5344					123.867	0.4909
			231.875	0.8432					96.8906	0.6123					62.7305	0.7236					83.9305	0.533					125.047	0.4898
			234.062	0.8412					97.8047	0.6106					63.3223	0.7217					84.7223	0.5316					126.227	0.4888
			236.25	0.8392					98.7188	0.609					63.9141	0.7198					85.5141	0.5303					127.406	0.4877
			238.438	0.8373					99.6328	0.6074					64.5059	0.7179					86.3059	0.5289					128.586	0.4867
			240.625	0.8354					100.547	0.6058					65.0977	0.7161					87.0977	0.5276					129.766	0.4857
			242.812	0.8334					101.461	0.6043					65.6895	0.7142					87.8895	0.5263					130.945	0.4847
			245	0.8315					102.375	0.6028					66.2813	0.7124					88.6813	0.5251					132.125	0.4837
			247.188	0.8296					103.289	0.6013					66.873	0.7106					89.473	0.5238					133.305	0.4828
			249.375	0.8278					104.203	0.5998					67.4648	0.7088					90.2648	0.5226					134.484	0.4818
			251.562	0.8259					105.117	0.5983					68.0566	0.7071					91.0566	0.5214					135.664	0.4809
			253.75	0.824					106.031	0.5968					68.6484	0.7053					91.8484	0.5203					136.844	0.48
			255.938	0.8222					106.945	0.5954					69.2402	0.7036					92.6402	0.5191					138.023	0.4791
			258.125	0.8204					107.859	0.594					69.832	0.7019					93.432	0.518					139.203	0.4783
			260.312	0.8186					108.773	0.5926					70.4238	0.7002					94.2238	0.5169					140.383	0.4774
			262.5	0.8168					109.688	0.5912					71.0156	0.6985					95.0156	0.5158					141.562	0.4766
			264.688	0.815					110.602	0.5898					71.6074	0.6969					95.8074	0.5148					142.742	0.4758
			266.875	0.8132					111.516	0.5885					72.1992	0.6952					96.5992	0.5138					143.922	0.475
			269.062	0.8115					112.43	0.5872					72.791	0.6936					97.391	0.5127					145.102	0.4742
			271.25	0.8097					113.344	0.5858					73.3828	0.692					98.1828	0.5117					146.281	0.4734
			273.438	0.808					114.258	0.5845					73.9746	0.6904					98.9746	0.5108					147.461	0.4727
			275.625	0.8063					115.172	0.5833					74.5664	0.6888					99.7664	0.5098					148.641	0.4719
			277.812	0.8046					116.086	0.582					75.1582	0.6873					100.558	0.5089					149.82	0.4712
			280	0.803					117	0.5807					75.75	0.6857					101.35	0.5079					151	0.4705
			282.188	0.8013					117.914	0.5795					76.3418	0.6842					102.142	0.507					152.18	0.4698
			284.375	0.7997					118.828	0.5783					76.9336	0.6827					102.934	0.5061					153.359	0.4691
			286.562	0.7981					119.742	0.5771					77.5254	0.6812					103.725	0.5053					154.539	0.4684
			288.75	0.7964					120.656	0.5759					78.1172	0.6797					104.517	0.5044					155.719	0.4677
			290.938	0.7949					121.57	0.5747					78.709	0.6782					105.309	0.5035					156.898	0.4671
			293.125	0.7933					122.484	0.5735					79.3008	0.6768					106.101	0.5027					158.078	0.4664
			295.312	0.7917					123.398	0.5724					79.8926	0.6753					106.893	0.5019					159.258	0.4658
			297.5	0.7902					124.312	0.5712					80.4844	0.6739					107.684	0.5011					160.438	0.4652
			299.688	0.7887					125.227	0.5701					81.0762	0.6725					108.476	0.5003					161.617	0.4646
			301.875	0.7872					126.141	0.569					81.668	0.6711					109.268	0.4995					162.797	0.464
			304.062	0.7857					127.055	0.5679					82.2598	0.6697					110.06	0.4988					163.977	0.4634
			306.25	0.7842					127.969	0.5668					82.8516	0.6683					110.852	0.498					165.156	0.4628
			308.438	0.7828					128.883	0.5657					83.4434	0.667					111.643	0.4973					166.336	0.4622
			310.625	0.7814					129.797	0.5647					84.0352	0.6656					112.435	0.4966					167.516	0.4616
			312.812	0.78					130.711	0.5636					84.627	0.6643					113.227	0.4959					168.695	0.4611
			315	0.7786					131.625	0.5626					85.2188	0.663					114.019	0.4952					169.875	0.4605
			317.188	0.7772					132.539	0.5616					85.8105	0.6617					114.811	0.4945					171.055	0.46
			319.375	0.7758					133.453	0.5605					86.4023	0.6604					115.602	0.4938					172.234	0.4595
			321.562	0.7745					134.367	0.5595					86.9941	0.6591					116.394	0.4931					173.414	0.459
			323.75	0.7731					135.281	0.5586					87.5859	0.6579					117.186	0.4925					174.594	0.4585
			325.938	0.7718					136.195	0.5576					88.1777	0.6566					117.978	0.4918					175.773	0.458
			328.125	0.7705					137.109	0.5566					88.7695	0.6554					118.769	0.4912					176.953	0.4575
			330.312	0.7692					138.023	0.5556					89.3613	0.6541					119.561	0.4906					178.133	0.457
			332.5	0.768					138.938	0.5547					89.9531	0.6529					120.353	0.49					179.312	0.4565
			334.688	0.7667					139.852	0.5537					90.5449	0.6517					121.145	0.4894					180.492	0.456
			336.875	0.7655					140.766	0.5528					91.1367	0.6505					121.937	0.4888					181.672	0.4556
			339.062	0.7642					141.68	0.5519					91.7285	0.6494					122.728	0.4882					182.852	0.4551
			341.25	0.763					142.594	0.551					92.3203	0.6482					123.52	0.4876					184.031	0.4547
			343.438	0.7619					143.508	0.5501					92.9121	0.647					124.312	0.4871					185.211	0.4542
			345.625	0.7607					144.422	0.5492					93.5039	0.6459					125.104	0.4865					186.391	0.4538
			347.812	0.7595					145.336	0.5483					94.0957	0.6448					125.896	0.486					187.57	0.4533
			350	0.7584					146.25	0.5474					94.6875	0.6436					126.688	0.4854					188.75	0.4529
			352.188	0.7572					147.164	0.5466					95.2793	0.6425					127.479	0.4849					189.93	0.4525
			354.375	0.7561					148.078	0.5457					95.8711	0.6414					128.271	0.4844					191.109	0.4521
			356.562	0.755					148.992	0.5449					96.4629	0.6403					129.063	0.4839					192.289	0.4517
			358.75	0.7539					149.906	0.5441					97.0547	0.6392					129.855	0.4834					193.469	0.4513
			360.938	0.7529					150.82	0.5432					97.6465	0.6382					130.647	0.4829					194.648	0.4509
			363.125	0.7518					151.734	0.5424					98.2383	0.6371					131.438	0.4824					195.828	0.4505
			365.312	0.7508					152.648	0.5416					98.8301	0.6361					132.23	0.4819					197.008	0.4501
			367.5	0.7497					153.562	0.5408					99.4219	0.635					133.022	0.4814					198.188	0.4497
			369.688	0.7487					154.477	0.54					100.014	0.634					133.814	0.4809					199.367	0.4494
			371.875	0.7477					155.391	0.5392					100.606	0.633					134.606	0.4805					200.547	0.449
			374.062	0.7467					156.305	0.5384					101.197	0.632					135.397	0.48					201.727	0.4486
			376.25	0.7458					157.219	0.5377					101.789	0.631					136.189	0.4796					202.906	0.4483
			378.438	0.7448					158.133	0.5369					102.381	0.63					136.981	0.4791					204.086	0.4479
			380.625	0.7439					159.047	0.5362					102.973	0.629					137.773	0.4787					205.266	0.4476
			382.812	0.7429					159.961	0.5354					103.564	0.628					138.565	0.4783					206.445	0.4473
			385	0.742					160.875	0.5347					104.156	0.6271					139.356	0.4779					207.625	0.4469
			387.188	0.7411					161.789	0.5339					104.748	0.6261					140.148	0.4774					208.805	0.4466
			389.375	0.7402					162.703	0.5332					105.34	0.6252					140.94	0.477					209.984	0.4463
			391.562	0.7393					163.617	0.5325					105.932	0.6243					141.732	0.4766					211.164	0.4459
			393.75	0.7384					164.531	0.5318					106.523	0.6233					142.523	0.4762					212.344	0.4456
			395.938	0.7376					165.445	0.5311					107.115	0.6224					143.315	0.4758					213.523	0.4453
			398.125	0.7367					166.359	0.5304					107.707	0.6215					144.107	0.4754					214.703	0.445
			400.312	0.7359					167.273	0.5297					108.299	0.6206					144.899	0.4751					215.883	0.4447
			402.5	0.735					168.188	0.529					108.891	0.6197					145.691	0.4747					217.062	0.4444
			404.688	0.7342					169.102	0.5283					109.482	0.6188					146.482	0.4743					218.242	0.4441
			406.875	0.7334					170.016	0.5277					110.074	0.618					147.274	0.4739					219.422	0.4438
			409.062	0.7326					170.93	0.527					110.666	0.6171					148.066	0.4736					220.602	0.4435
			411.25	0.7318					171.844	0.5263					111.258	0.6162					148.858	0.4732					221.781	0.4432
			413.438	0.7311					172.758	0.5257					111.85	0.6154					149.65	0.4729					222.961	0.4429
			415.625	0.7303					173.672	0.525					112.441	0.6145					150.441	0.4725					224.141	0.4427
			417.812	0.7295					174.586	0.5244					113.033	0.6137					151.233	0.4722					225.32	0.4424
			420	0.7288					175.5	0.5238					113.625	0.6129					152.025	0.4718					226.5	0.4421
			422.188	0.7281					176.414	0.5231					114.217	0.6121					152.817	0.4715					227.68	0.4418
			424.375	0.7274					177.328	0.5225					114.809	0.6112					153.609	0.4712					228.859	0.4416
			426.562	0.7266					178.242	0.5219					115.4	0.6104					154.4	0.4709					230.039	0.4413
			428.75	0.7259					179.156	0.5213					115.992	0.6096					155.192	0.4705					231.219	0.4411
			430.938	0.7252					180.07	0.5207					116.584	0.6089					155.984	0.4702					232.398	0.4408
			433.125	0.7246					180.984	0.5201					117.176	0.6081					156.776	0.4699					233.578	0.4406
			435.312	0.7239					181.898	0.5195					117.768	0.6073					157.568	0.4696					234.758	0.4403
			437.5	0.7232					182.812	0.5189					118.359	0.6065					158.359	0.4693					235.938	0.4401
			439.688	0.7226					183.727	0.5183					118.951	0.6058					159.151	0.469					237.117	0.4398
			441.875	0.7219					184.641	0.5177					119.543	0.605					159.943	0.4687					238.297	0.4396
			444.062	0.7213					185.555	0.5172					120.135	0.6043					160.735	0.4684					239.477	0.4393
			446.25	0.7207					186.469	0.5166					120.727	0.6035					161.527	0.4681					240.656	0.4391
			448.438	0.72					187.383	0.516					121.318	0.6028					162.318	0.4678					241.836	0.4389
			450.625	0.7194					188.297	0.5155					121.91	0.6021					163.11	0.4676					243.016	0.4386
			452.812	0.7188					189.211	0.5149					122.502	0.6013					163.902	0.4673					244.195	0.4384
			455	0.7182					190.125	0.5144					123.094	0.6006					164.694	0.467					245.375	0.4382
			457.188	0.7176					191.039	0.5138					123.686	0.5999					165.486	0.4667					246.555	0.438
			459.375	0.7171					191.953	0.5133					124.277	0.5992					166.277	0.4665					247.734	0.4378
			461.562	0.7165					192.867	0.5128					124.869	0.5985					167.069	0.4662					248.914	0.4375
			463.75	0.7159					193.781	0.5122					125.461	0.5978					167.861	0.4659					250.094	0.4373
			465.938	0.7154					194.695	0.5117					126.053	0.5971					168.653	0.4657					251.273	0.4371
			468.125	0.7148					195.609	0.5112					126.644	0.5965					169.445	0.4654					252.453	0.4369
			470.312	0.7143					196.523	0.5107					127.236	0.5958					170.236	0.4652					253.633	0.4367
			472.5	0.7137					197.438	0.5102					127.828	0.5951					171.028	0.4649					254.812	0.4365
			474.688	0.7132					198.352	0.5097					128.42	0.5945					171.82	0.4647					255.992	0.4363
			476.875	0.7127					199.266	0.5092					129.012	0.5938					172.612	0.4644					257.172	0.4361
			479.062	0.7122					200.18	0.5087					129.603	0.5932					173.404	0.4642					258.352	0.4359
			481.25	0.7117					201.094	0.5082					130.195	0.5925					174.195	0.464					259.531	0.4357
			483.438	0.7112					202.008	0.5077					130.787	0.5919					174.987	0.4637					260.711	0.4355
			485.625	0.7107					202.922	0.5072					131.379	0.5912					175.779	0.4635					261.891	0.4353
			487.812	0.7102					203.836	0.5067					131.971	0.5906					176.571	0.4633					263.07	0.4352
			490	0.7097					204.75	0.5062					132.562	0.59					177.363	0.463					264.25	0.435
			492.188	0.7092					205.664	0.5058					133.154	0.5894					178.154	0.4628					265.43	0.4348
			494.375	0.7088					206.578	0.5053					133.746	0.5888					178.946	0.4626					266.609	0.4346
			496.562	0.7083					207.492	0.5048					134.338	0.5882					179.738	0.4624					267.789	0.4344
			498.75	0.7078					208.406	0.5044					134.93	0.5876					180.53	0.4622					268.969	0.4342
			500.938	0.7074					209.32	0.5039					135.522	0.587					181.321	0.462					270.148	0.4341
			503.125	0.7069					210.234	0.5035					136.113	0.5864					182.113	0.4617					271.328	0.4339
			505.312	0.7065					211.148	0.503					136.705	0.5858					182.905	0.4615					272.508	0.4337
			507.5	0.7061					212.062	0.5026					137.297	0.5852					183.697	0.4613					273.688	0.4336
			509.688	0.7056					212.977	0.5021					137.889	0.5846					184.489	0.4611					274.867	0.4334
			511.875	0.7052					213.891	0.5017					138.481	0.584					185.28	0.4609					276.047	0.4332
			514.062	0.7048					214.805	0.5012					139.072	0.5835					186.072	0.4607					277.227	0.4331
			516.25	0.7044					215.719	0.5008					139.664	0.5829					186.864	0.4605					278.406	0.4329
			518.438	0.704					216.633	0.5004					140.256	0.5824					187.656	0.4603					279.586	0.4327
			520.625	0.7036					217.547	0.5					140.848	0.5818					188.448	0.4601					280.766	0.4326
			522.812	0.7032					218.461	0.4995					141.44	0.5813					189.239	0.46					281.945	0.4324
			525	0.7028					219.375	0.4991					142.031	0.5807					190.031	0.4598					283.125	0.4323
			527.188	0.7024					220.289	0.4987					142.623	0.5802					190.823	0.4596					284.305	0.4321
			529.375	0.7021					221.203	0.4983					143.215	0.5796					191.615	0.4594					285.484	0.432
			531.562	0.7017					222.117	0.4979					143.807	0.5791					192.407	0.4592					286.664	0.4318
			533.75	0.7013					223.031	0.4975					144.398	0.5786					193.198	0.459					287.844	0.4317
			535.938	0.7009					223.945	0.4971					144.99	0.5781					193.99	0.4589					289.023	0.4315
			538.125	0.7006					224.859	0.4967					145.582	0.5775					194.782	0.4587					290.203	0.4314
			540.312	0.7002					225.773	0.4963					146.174	0.577					195.574	0.4585					291.383	0.4312
			542.5	0.6999					226.688	0.4959					146.766	0.5765					196.366	0.4583					292.562	0.4311
			544.688	0.6995					227.602	0.4955					147.357	0.576					197.157	0.4582					293.742	0.4309
			546.875	0.6992					228.516	0.4951					147.949	0.5755					197.949	0.458					294.922	0.4308
			549.062	0.6988					229.43	0.4947					148.541	0.575					198.741	0.4578					296.102	0.4307
			551.25	0.6985					230.344	0.4943					149.133	0.5745					199.533	0.4577					297.281	0.4305
			553.438	0.6982					231.258	0.494					149.725	0.574					200.325	0.4575					298.461	0.4304
			555.625	0.6979					232.172	0.4936					150.316	0.5735					201.116	0.4573					299.641	0.4302
			557.812	0.6975					233.086	0.4932					150.908	0.5731					201.908	0.4572					300.82	0.4301
			560	0.6972					234	0.4928					151.5	0.5726					202.7	0.457					302	0.43
