# Supplementary material for: Structure analysis suggests Ess1 isomerizes the carboxy-terminal domain of RNA polymerase II via a bivalent anchoring mechanism
Source: Commun Biol. 2021 Mar 25;4:398. doi: 10.1038/s42003-021-01906-8 (PMC7994582; doi:10.1038/s42003-021-01906-8)
Supplement: Supplementary file 5 — Supplementary Data 1 [file 42003_2021_1906_MOESM5_ESM.zip › RAW data sets/Fig_5A_CSPs.xlsx]

## Sheet: 1r 4to1
Residue	CSP
1	0.00527162
3	0.00374048
4	0.00368077
5	0.0124487
6	0.0128186
7	0.00610733
9	0.0060276
10	0.00702744
13	0.0202401
15	0.0156373
16	0.0773848
17	0.0318578
18	0.0478805
19	0.0587543
20	0.0579285
123	0.0742551
23	0.0304447
24	0.0174043
25	0.0558722
26	0.073671
27	0.107468
28	0.108014
29	0.0380543
30	0.0627867
32	0.0389357
33	0.014406
34	0.0457966
35	0.058424
37	0.0813402
38	0.105751
39	0.18659
40	0.0790525
42	0.00400519
44	0.00847782
45	0.0181273
46	0.0116693
47	0
48	0.03906
49	0.0271626
52	0.0498772
53	0.0234709
54	0.0298237
55	0.106122
58	0.0802285
59	0.0290622
60	0.0232653
61	0.0216577
71	0.0236378
64	0.0667083
65	0.0147547
66	0.020949
67	0.0142112
68	0.0136799
70	0.0395679
72	0.0144884
73
79	0.0207748
80	0.00866082
81
82	0.0168176
83	0.0205415
84	0.0561286
85	0.0084144
86	0.015678
87	0.0484518
89	0.00773027
90	0.0109668
91	0.0115649
92	0
93	0.0090713
94	0
95	0.00166787
96	0.0104858
97	0.00654741
99	0.00568488
100	0.00565473
101	0.000555428
102	0.00745371
103	0.00784934
104	0.00862262
105	0.00612403
108	0.00598372
109	0.00360912
110	0.00711172
111	0.00499048
112	0.00557509
113	0.0032656
114	0.0135103
115	0
116	0.00879392
117	0.0211962
119	0.0272256
124	0.0318135
125	0.00920626
126	0.0134417
127	0.0190722
128	0.0205925
129	0.0454007
130	0.0593135
131	0.0386088
132	0.0477681
133	0.0316596
134	0.0191524
135	0.0948559
136	0.100407
137	0.050925
141	0.0248426
142	0.00644369
143	0.0674784
144	0.00537769
145	0.0559671
146	0.0263803
147	0.00774719
148	0.0161974
149	0.0421855
150	0.0377965
152	0.0432002
154	0.00626216
155	0
156	0.00846005
157	0.0275264
158	0.0320453
159	0.0543773
162	0.0500288
163	0.0198637
164	0.0365521
165	0.00477736
166
167
168	0.00634196

## Sheet: 4r 2to1
Residue	CSP
1	0.012576
3	0.00513828
4	0.003427
5	0.0241499
6	0.0161631
7	0.0216089
9	0.0073782
10	0.00521431
13	0.0144743
15	0.018854
16	0.127355
17	0.067274
18	0.0590652
19	0.101073
20	0.0604813
123	0.0283026
23	0.0727972
24	0.00891009
25	0.22128
27	0.102887
28	0.202679
29	0.0651221
30	0.0545047
32	0.0267063
33	0.00742653
34	0.0871956
35	0.164595
37	0.159841
39	0.270866
40	0.113424
42	0.00985978
44	0.00767053
45	0.0194755
46	0.016341
47	0.0316906
48	0.081907
49	0.0347057
52	0.0612885
53	0.00356948
54	0.0442426
55	0.256627
58	0.136037
59	0.0292672
60	0.0155612
61	0.0361194
71	0.01968
64	0.0355803
65	0.00859885
66	0.0215714
67	0.0125339
68	0.0357749
69
70	0.022592
72	0.0332611
79	0.00750473
80	0.00934537
81
82	0.0181485
83	0.0287417
84	0.0875957
85	0.00345961
86	0.00548119
87	0.0270734
89	0.00467913
90	0.00839589
91	0.00498147
92	0
93	0.0045115
94	0
95	0.0117461
96	0.003787
97	0.00348871
98
99	0.00662741
100	0.0110295
101	0.00160713
102	0.0234676
103	0.0491239
104	0.00458972
105	0.019243
108	0.033052
109	0.0238804
110	0.00436449
111	0.148742
112	0.0326286
113	0.0288794
114	0.00208582
115	0.0388644
116	0.00357348
117	0.0147288
119	0.0364278
124	0
125	0.116236
126	0.00458323
127	0.0492965
128	0.0156683
129	0.0142914
130	0.0374727
131	0.0195013
132	0.0161388
133	0.0099015
135	0.054137
136	0.0730028
137	0.0171872
141	0.0164572
142	0.0331423
143	0.03308
144	0.00439282
145	0.0103614
146	0.0177566
147	0.00343722
148	0.0104855
149	0.0175879
150	0.0323612
152	0.0324797
153
154	0.0130299
155	0
156	0.00261879
157	0.0183282
158	0.0176144
159	0.0367672
162	0.0489737
163	0.0264476
164	0.0134656
165	0.0144746
166
167	0
168	0.0359147

## Sheet: 5r 2to1
Residue	CSP
1	0.0068271
3	0.00875428
4	0.00197368
5	0.0172407
6	0.0167917
7	0.018095
9	0.00789949
10	0.00968647
13	0.0124422
15	0.0161808
16	0.140151
17	0.0779587
18	0.0603641
19	0.0927571
20	0.072619
123	0.0300317
23	0.0611341
24	0.00524882
25	0.222587
27	0.10653
28	0.20888
29	0.0630598
30	0.0752799
32	0.0316333
33	0.023063
34	0.0698879
35	0.0927885
37	0.161939
39	0.27584
40	0.115479
42	0.0165609
44	0.010782
45	0.021216
46	0.00649428
47	0.0593207
48	0.0296188
49	0.0230988
52	0.0605119
53	0.0127262
54	0.0535531
55	0.198441
58	0.125665
59	0.0667325
60	0.0269004
61	0.00604475
71	0.0208008
64	0.0580055
65	0.00777893
66	0.010586
67	0.0184459
68	0.0185848
69
70	0.0229173
72	0.0182889
79	0.0073904
80	0.00318522
81
82	0
83	0.0186419
84	0.0812792
85	0.00399633
86	0.00694219
87	0.0292935
89	0.00416985
90	0.00590295
91	0.00636435
92	0
93	0.00746354
94	0
95	0.0113801
96	0.00431018
97	0.00492066
98
99	0.00328599
100	0.00995095
101	0.00219079
102	0.0333473
103	0.0393158
104	0.00397757
105	0.0215393
108	0.0504973
109	0.029828
110	0.0147726
112	0.0345167
113	0.0343393
114	0.00719924
115	0.0323899
116	0.00300885
117	0.0119757
119	0.0288777
124	0.0135632
125	0.140538
126	0.00618497
127	0.0400874
128	0.0168543
129	0.0305046
130	0.0843139
131	0.0198374
132	0.029881
133	0.0327845
134	0.0996674
135	0.0759366
136	0.104926
137	0.0369214
141	0.0134741
142	0.0391692
143	0.0309046
144	0.00640576
145	0.0428608
146	0.00163948
147	0.00364032
148	0.0141622
149	0.032878
150	0.041668
152	0.0585634
153
154	0.0241798
155	0
156	0.0170436
157	0.0139708
158	0.0181923
159	0.0334152
162	0.0335374
163	0.0101333
164	0.0197066
165	0.0164316
166
167	0
168	0.0259203

## Sheet: NoAssign
residue
2	0.3
7	0.3
8	0.3
11	0.3
12	0.3
14	0.3
22	0.3
24	0.3
31	0.3
36	0.3
41	0.3
43	0.3
50	0.3
51	0.3
54	0.3
56	0.3
57	0.3
62	0.3
63	0.3
69	0.3
74	0.3
75	0.3
76	0.3
77	0.3
78	0.3
81	0.3
88	0.3
92	0.3
94	0.3
98	0.3
106	0.3
107	0.3
118	0.3
120	0.3
121	0.3
122	0.3
129	0.3
132	0.3
138	0.3
139	0.3
140	0.3
151	0.3
153	0.3
160	0.3
161	0.3
166	0.3
167	0.3

## Sheet: broaden_1r
residue
1	0
2
3
4
5
6
7
8
9
10
11
12
13
14
15
16
17
18
19
20
21
22
23
24
25
26
27
28
29
30
31
32
33
34
35
36
37
38
39
40
41
42
43
44
45
46
47
48
49
50
51
52
53
54
55
56
57
58
59
60
61
62
63
64
65
66
67
68
69
70
71
72
73
74
75
76
77
78
79
80
81
82
83
84
85
86
87
88
89
90
91
92
93
94
95
96
97
98
99
100
101
102
103
104
105
106
107
108
109
110
111
112
113
114
115
116
117
118
119
120
121
122
123
124
125
126
127
128
129
130
131
132
133
134
135
136
137
138
139
140
141
142
143
144
145
146
147
148
149
150
151
152
153
154
155
156
157
158
159
160
161
162
163
164
165
166
167
168

## Sheet: broaden_5r
residue
1	0
2	0
3	0
4	0
5	0
6	0
7	0
8	0
9	0
10	0
11	0
12	0
13	0
14	0
15	0
16	0
17	0
18	0
19	0
20	0
21	0
22	0
23	0
24	0
25	0
26	0.3
27	0
28	0
29	0
30	0
31	0
32	0
33	0
34	0
35	0
36	0
37	0
38	0.3
39	0
40	0
41	0
42	0
43	0
44	0
45	0
46	0
47	0
48	0
49	0
50	0
51	0
52	0
53	0
54	0
55	0
56	0
57	0
58	0
59	0
60	0
61	0
62	0
63	0
64	0
65	0
66	0
67	0
68	0
69	0
70	0
71	0
72	0
73	0.3
74	0
75	0
76	0
77	0
78	0
79	0
80	0
81	0
82	0
83	0
84	0
85	0
86	0
87	0
88	0
89	0
90	0
91	0
92	0
93	0
94	0
95	0
96	0
97	0
98	0
99	0
100	0
101	0
102	0
103	0
104	0
105	0
106	0
107	0
108	0
109	0
110	0
111	0.3
112	0
113	0
114	0
115	0
116	0
117	0
118	0
119	0
120	0
121	0
122	0
123	0
124	0
125	0
126	0
127	0
128	0
129	0
130	0
131	0
132	0
133	0
134	0
135	0
136	0
137	0
138	0
139	0
140	0
141	0
142	0
143	0
144	0
145	0
146	0
147	0
148	0
149	0
150	0
151	0
152	0
153	0
154	0
155	0
156	0
157	0
158	0
159	0
160	0
161	0
162	0
163	0
164	0
165	0
166	0
167	0
168	0

## Sheet: broaden_4r
residue
1	0
2	0
3	0
4	0
5	0
6	0
7	0
8	0
9	0
10	0
11	0
12	0
13	0
14	0
15	0
16	0
17	0
18	0
19	0
20	0
21	0
22	0
23	0
24	0
25	0
26	0.3
27	0
28	0
29	0
30	0
31	0
32	0
33	0
34	0
35	0
36	0
37	0
38	0.3
39	0
40	0
41	0
42	0
43	0
44	0
45	0
46	0
47	0
48	0
49	0
50	0
51	0
52	0
53	0
54	0
55	0
56	0
57	0
58	0
59	0
60	0
61	0
62	0
63	0
64	0
65	0
66	0
67	0
68	0
69	0
70	0
71	0
72	0
73	0
74	0
75	0
76	0
77	0
78	0
79	0
80	0
81	0
82	0
83	0
84	0.3
85	0
86	0
87	0
88	0
89	0
90	0
91	0
92	0
93	0
94	0
95	0
96	0
97	0
98	0
99	0
100	0
101	0
102	0
103	0
104	0
105	0
106	0
107	0
108	0
109	0
110	0
111	0
112	0
113	0
114	0
115	0
116	0
117	0
118	0
119	0
120	0
121	0
122	0
123	0
124	0
125	0
126	0
127	0
128	0
129	0
130	0
131	0
132	0
133	0
134	0.3
135	0
136	0
137	0
138	0
139	0
140	0
141	0
142	0
143	0
144	0
145	0
146	0
147	0
148	0
149	0
150	0
151	0
152	0
153	0
154	0
155	0
156	0
157	0
158	0
159	0
160	0
161	0
162	0
163	0
164	0
165	0
166	0
167	0
168	0
